# Supplementary material for: The effect of lanthanum on growth and gene expression in a facultative methanotroph
Source: Environ Microbiol. 2021 Aug 12;24(2):596–613. doi: 10.1111/1462-2920.15685 (PMC9291206; doi:10.1111/1462-2920.15685)
Supplement: Supplementary file 2 — Table S4. Table S4 is included as a separate Excel spreadsheet file. Fig. S1. Detail of alignment of M. silvestris PQQ‐ADH sequences with other representative examples. The catalytic aspartate residue and calcium or lanthanide‐coordinating residue (A or D) (at positions 303 and 305 respectively in MxaF from Methylorubrum extorquens) are indicated with arrows. Fig. S2. Growth curves of the wild type during growth on methanol (A) or ethanol (B). Error bars show the standard error of the mean (n = 3). Panel A shows a representative of three independent experiments. Fig. S3. Double mutant strain ΔmxaFΔxoxF5 (A) or the wild type (B) were grown on methanol (0.1% v/v) in the presence (red) or absence (black) of 4% v/v acetylene in the vial headspace. Error bars show the standard error of the mean (n = 3). [file EMI-24-596-s001.xlsx]

## Sheet: Proteins
locus_tag	New_locus_tag	Proteins Unique Sequence ID	Checked	Protein FDR Confidence: Combined	Master	Accession	Description	Exp. q-value: Combined	Sum PEP Score	Coverage [%]	# Peptides	# PSMs	# Unique Peptides	# AAs	MW [kDa]	calc. pI	Score Mascot: Mascot	Score Sequest HT: Sequest HT	# Peptides (by Search Engine): Mascot	# Peptides (by Search Engine): Sequest HT	Ratio: (S2) / (S1)	Ratio: (S4) / (S3)	Ratio: (S5) / (S1)	Ratio: (S6) / (S2)	Ratio: (S7) / (S3)	Ratio: (S8) / (S4)	Ratio: (S9) / (S1)	Ratio: (S10) / (S3)	Adj. P-Value: (S2) / (S1)	Adj. P-Value: (S4) / (S3)	Adj. P-Value: (S5) / (S1)	Adj. P-Value: (S6) / (S2)	Adj. P-Value: (S7) / (S3)	Adj. P-Value: (S8) / (S4)	Adj. P-Value: (S9) / (S1)	Adj. P-Value: (S10) / (S3)	Abundances (Grouped): S1	Abundances (Grouped): S10	Abundances (Grouped): S2	Abundances (Grouped): S3	Abundances (Grouped): S4	Abundances (Grouped): S5	Abundances (Grouped): S6	Abundances (Grouped): S7	Abundances (Grouped): S8	Abundances (Grouped): S9	Found in Sample: [S1] F1: 126, Sample, S1	Found in Sample: [S10] F1: 131, Sample, S10	Found in Sample: [S2] F1: 127N, Sample, S2
Msil_0001	MSIL_RS00010	2.80328e+18	FALSE	High	IsMasterProtein	2501033016_Msil_0001	chromosomal_replication_initiator_protein_DnaA	0	41.459	20	8	22	8	506	55.5	9.17	158	33.83	8	8	1.315	1.214	0.871	0.561	0.194	0.097	1.071	0.611	0.913812	0.946069	0.989214	0.926521	0.351999	0.143732	0.984379	0.893284	398420	153975	523826	251960	305809	346933	293727	48903.3	29674.4	426745	High	High	High
Msil_0002	MSIL_RS00015	1.07391e+18	FALSE	High	IsMasterProtein	2501033017_Msil_0002	crossover_junction_endodeoxyribonuclease_RuvC	0.004	4.377	5	1	2	1	176	18.2	8.32	25	2.64	1	1	2.209	2.359	0.387	0.317	0.037	0.028	1.115	1.19	0.241953	0.340131	0.876718	0.61455	0.004728	0.00204406	0.974877	0.957212	20968.1	28711.9	46309.2	24120.6	56896.8	8105.16	14685.9	904.008	1611.54	23379.7	High	High	High
Msil_0003	MSIL_RS00020	-8.01064e+18	FALSE	High	IsMasterProtein	2501033018_Msil_0003	Holliday_junction_DNA_helicase_RuvA	0	35.878	22	4	24	4	209	21.1	7.34	469	47.19	4	4	0.95	0.624	0.768	0.648	0.683	1.108	0.893	0.587	0.989012	0.84781	0.979818	0.948034	0.983466	0.977721	0.974877	0.877495	1.60177e+06	1.00175e+06	1.52147e+06	1.70622e+06	1.06537e+06	1.22946e+06	985391	1.16605e+06	1.18004e+06	1.43021e+06	High	High	High
Msil_0004	MSIL_RS00025	6.63979e+18	FALSE	High	IsMasterProtein	2501033019_Msil_0004	metalloendopeptidase,_glycoprotease_family	0	38.061	16	5	32	5	352	36.8	6.62	279	54.78	5	5	0.813	0.772	0.833	1.126	0.465	0.681	1.058	0.662	0.89799	0.966168	0.986021	0.99505	0.898235	0.985619	0.989384	0.94477	1.65977e+06	973152	1.34858e+06	1.47029e+06	1.13506e+06	1.38327e+06	1.51893e+06	683048	772501	1.75624e+06	High	High	High
Msil_0006	MSIL_RS00035	1.50554e+18	FALSE	High	IsMasterProtein	2501033021_Msil_0006	uroporphyrinogen_III_synthase_HEM4	0	42.543	31	9	56	9	253	26.8	5.78	542	88.71	9	9	0.649	0.849	0.53	0.927	0.67	0.949	0.921	1.691	0.52366	0.991598	0.960044	0.984935	0.983466	0.996388	0.984379	0.636485	2.35134e+06	1.99909e+06	1.52659e+06	1.18207e+06	1.00406e+06	1.24712e+06	1.41449e+06	791526	952876	2.1665e+06	High	High	High
Msil_0007	MSIL_RS00040	9.14734e+18	FALSE	High	IsMasterProtein	2501033022_Msil_0007	ABC-type_branched-chain_amino_acid_transport_systems,_periplasmic_component	0	170.517	42	17	315	17	410	44.6	7.17	4234	527.32	17	17	0.867	0.358	2.127	2.049	1.27	3.265	1.535	1.055	0.956228	0.207269	0.960044	0.948034	0.928438	0.214191	0.988631	0.944986	1.10832e+07	1.67284e+07	9.60741e+06	1.58535e+07	5.67464e+06	2.35771e+07	1.96867e+07	2.01362e+07	1.85298e+07	1.70129e+07	High	High	High
Msil_0008	MSIL_RS00045	-9.53077e+17	FALSE	High	IsMasterProtein	2501033023_Msil_0008	40-residue_YVTN_family_beta-propeller_repeat_protein	0	166.976	50	16	509	16	328	34.7	6.62	6967	762.19	16	15	0.811	1.218	1.945	1.973	0.88	0.58	1.622	0.609	0.897038	0.946069	0.973712	0.948034	0.989966	0.970788	0.974877	0.883639	5.83921e+07	5.07966e+07	4.7381e+07	8.3421e+07	1.01566e+08	1.13554e+08	9.35045e+07	7.33988e+07	5.88829e+07	9.46899e+07	High	High	High
Msil_0009	MSIL_RS00050	-7.88716e+18	FALSE	High	IsMasterProtein	2501033024_Msil_0009	ABC_transporter_related	0	75.543	39	11	94	11	256	27.4	8.66	1190	148.08	11	10	1.328	1.589	4.776	3.135	1.625	0.837	4.655	1.393	0.908215	0.730082	0.830574	0.809201	0.804098	0.996388	0.733925	0.84001	873143	1.48028e+06	1.15975e+06	1.06283e+06	1.68857e+06	4.17032e+06	3.63632e+06	1.72696e+06	1.41264e+06	4.06451e+06	High	High	High
Msil_0010	MSIL_RS00055	6.79702e+18	FALSE	High	IsMasterProtein	2501033025_Msil_0010	ABC-2_type_transporter	0	11.917	10	3	7	3	280	31.4	8.9	126	5.38	3	2	1.477	2.136	4.716	2.778	1.432	0.734	4.936	0.761	0.739189	0.369355	0.836544	0.84773	0.87903	0.999879	0.803447	0.99514	152641	93356.4	225470	122751	262163	719810	626352	175813	192498	753424	High	High	High
Msil_0011	MSIL_RS00060	-2.04532e+18	FALSE	High	IsMasterProtein	2501033026_Msil_0011	cytochrome_c_class_I	0	156.238	67	11	4539	11	132	13.8	8.41	52064	6546.2	11	11	1.347	1.653	1.414	1.208	1.534	0.777	1.469	1.255	0.896825	0.683312	0.989657	0.994952	0.843917	0.996388	0.988958	0.816208	2.28924e+09	3.94079e+09	3.08455e+09	3.14039e+09	5.1911e+09	3.23788e+09	3.72614e+09	4.81892e+09	4.03558e+09	3.36198e+09	High	High	High
Msil_0012	MSIL_RS00065	8.70764e+18	FALSE	High	IsMasterProtein	2501033027_Msil_0012	ABC_transporter_substrate-binding_protein	0	223.491	53	22	481	22	351	37.9	8.32	5948	820.12	22	21	0.924	1.221	1.525	1.41	0.683	0.519	1.411	0.483	0.989012	0.946069	0.989657	0.985428	0.977153	0.924794	0.989384	0.609068	5.57765e+07	3.67982e+07	5.15596e+07	7.61496e+07	9.30108e+07	8.50346e+07	7.26756e+07	5.19867e+07	4.83189e+07	7.86733e+07	High	High	High
Msil_0014	MSIL_RS00075	7.23902e+18	FALSE	High	IsMasterProtein	2501033029_Msil_0014	ABC_transporter_related	0	51.435	37	7	34	7	235	24.9	8.19	514	64.09	7	7	1.626	1.366	4.109	2.397	1.38	1.148	4.359	1.194	0.568228	0.887223	0.883495	0.920057	0.898235	0.974159	0.885668	0.94477	484362	598069	787703	500796	684036	1.99032e+06	1.88825e+06	691093	785197	2.11143e+06	High	High	High
Msil_0016	MSIL_RS00085	-6.4973e+18	FALSE	High	IsMasterProtein	2501033031_Msil_0016	gamma-glutamyltransferase	0	153.441	37	18	182	18	596	62.5	5.87	2666	327.86	18	18	1.16	1.002	1.987	1.319	0.796	0.649	1.774	0.531	0.989012	0.997239	0.971036	0.988776	0.989966	0.977721	0.988958	0.764278	5.22038e+06	7.58426e+06	6.05606e+06	1.42811e+07	1.43092e+07	1.03747e+07	7.99065e+06	1.13669e+07	9.28512e+06	9.25918e+06	High	High	High
Msil_0017	MSIL_RS00090	-9.80935e+17	FALSE	High	IsMasterProtein	2501033032_Msil_0017	conserved_hypothetical_protein	0	71.089	48	8	111	8	129	14.1	5.54	1759	221.62	8	8	0.975	1.12	1.804	1.593	0.907	0.647	1.458	0.511	0.989012	0.968117	0.980239	0.977798	0.987948	0.977721	0.989384	0.761733	6.71995e+06	4.88693e+06	6.54997e+06	9.56193e+06	1.07141e+07	1.21236e+07	1.04361e+07	8.67316e+06	6.93627e+06	9.79934e+06	High	High	High
Msil_0020	MSIL_RS00105	3.61976e+18	FALSE	High	IsMasterProtein	2501033035_Msil_0020	flagellar_motor_switch_protein_FliN	0	10.304	19	2	8	2	110	11.5	4.84	157	15.61	2	2	2.237	3.05	1.682	0.318	16.439	6.969	4.433	12.858	0.288557	0.130094	0.989657	0.624156	0.000263737	0.0837691	0.959888	1.86245e-08	5787.21	181578	12944.1	14121.6	43066.7	9735.26	4112.59	232151	300129	25654.5	High	High	High
Msil_0023	MSIL_RS00120	-4.79811e+18	FALSE	High	IsMasterProtein	2501033038_Msil_0023	conserved_hypothetical_protein	0	6.947	11	2	6	2	138	15.6	4.7	158		2		0.554	0.374	1.163	1.429	0.425	0.994	1.21	0.359	0.291772	0.249805	0.995199	0.988327	0.877067	0.97985	0.989384	0.405389	290620	219465	161093	610532	228091	337937	230148	259519	226681	351603	High	High	High
Msil_0030	MSIL_RS00155	-8.19682e+18	FALSE	High	IsMasterProtein	2501033045_Msil_0030	Uncharacterized_conserved_protein	0	6.318	6	1	2	1	177	19.1	9.29	46	4.11	1	1	1.193	1.378	0.263	0.08	2.426	1.153	0.894	4.569	0.989012	0.928816	0.663639	0.0242194	0.680261	0.970788	0.959888	0.0367211	3688.28	27002.2	4398.6	5909.8	8146.56	970.498	352.372	14338.2	9396.02	3296.86	High	High	High
Msil_0034	MSIL_RS00175	-2.54071e+18	FALSE	Medium	IsMasterProtein	2501033049_Msil_0034	flagellin_domain_protein	0.031	2.355	4	1	2	1	292	29.7	4.51	35	2.91	1	1	0.846	4.694	0.732	0.122	11.464	1.654	0.51	6.322	0.943483	0.0125035	0.960044	0.0880785	0.006771	0.842543	0.85988	0.00221374	12150.9	40086.5	10284.9	6340.81	29763.6	8896.36	1253.56	72692.9	49215.8	6196.46	High	High	High
Msil_0042	MSIL_RS00215	6.41685e+18	FALSE	Medium	IsMasterProtein	2501033057_Msil_0042	flagellar_basal_body_FlaE_domain_protein	0.016	2.938	2	1	2	1	414	41.8	4.53	16	2.13	1	1	1.688	2.402	0.378	0.191	5.365	1.75	1.362	13.76	0.660971	0.330637	0.858639	0.285623	0.126056	0.802893	0.989384	1.67761e-08	6430.36	172462	10853.1	12533.5	30104.9	2429.86	2068.08	67239.5	52695.5	8761.26	High	High	High
Msil_0049	MSIL_RS00255	2.517e+18	FALSE	Low	None	2501033064_Msil_0049	flagellar_biosynthesis_protein_FlhA	0.051	1.932	1	1	1	1	696	75.6	8.82	28		1		0.688	0.464	0.389	0.587	0.237	0.463	0.726	0.649	0.653672	0.519178	0.883495	0.906316	0.597945	0.977721	0.944315	0.920221	106118	52145.4	72999.1	80323.2	37234.5	41283.5	42868.4	18998.8	17251.4	77094.3	High	High	High
Msil_0053	MSIL_RS00275	-2.45119e+18	FALSE	High	IsMasterProtein	2501033068_Msil_0053	conserved_hypothetical_protein	0.003	4.575	8	1	2	1	119	13.3	5.85	44	2.6	1	1	0.614	2.07	0.778	0.311	2.628	1.438	0.825	4.359	0.518342	0.501609	0.960044	0.624156	0.646844	0.897249	0.959888	0.0476671	4875.55	29335	2994.14	6729.29	13932.8	3794.2	930.816	17686.6	20032.2	4022.14	High	High	High
Msil_0054	MSIL_RS00280	1.37568e+18	FALSE	High	IsMasterProtein	2501033069_Msil_0054	conserved_hypothetical_protein	0	6.552	15	3	9	3	149	16.6	5.99	22	12.99	2	3	1.323	1.544	0.79	0.532	0.61	0.404	1.345	1.349	0.945808	0.806507	0.960044	0.84385	0.978551	0.970845	0.989384	0.883639	26784	79270.7	35440.7	58768	90710.9	21147.8	18857.3	35827.5	36611.9	36012.7	High	High	High
Msil_0058	MSIL_RS00300	-5.18125e+18	FALSE	High	IsMasterProtein	2501033073_Msil_0058	molybdenum_ABC_transporter,_periplasmic_molybdate-binding_protein	0	188.732	58	14	343	14	265	27.7	8.68	5463	615.57	14	14	1.128	0.899	0.886	0.689	1.11	1.078	0.653	0.463	0.989012	0.997239	0.989214	0.950739	0.964751	0.980218	0.974877	0.555824	4.35626e+07	2.12909e+07	4.91447e+07	4.60179e+07	4.13527e+07	3.86047e+07	3.38553e+07	5.10689e+07	4.45812e+07	2.84587e+07	High	High	High
Msil_0060	MSIL_RS00310	-5.22298e+18	FALSE	High	IsMasterProtein	2501033075_Msil_0060	molybdate_ABC_transporter,_ATPase_subunit	0.001	5.502	4	2	11	2	362	38.9	8.38	52	2.72	2	1	1.678	1.931	2.296	1.358	0.753	0.352	2.459	0.696	0.525967	0.476256	0.960044	0.988776	0.997957	0.784268	0.975876	0.973046	267004	249427	447954	358302	691891	613056	608316	269706	243599	656505	High	High	High
Msil_0061	MSIL_RS00315	2.66521e+18	FALSE	High	IsMasterProtein	2501033076_Msil_0061	short-chain_dehydrogenase/reductase_SDR	0	166.896	58	13	567	13	249	25.5	6.6	11201	1162.29	13	11	0.941	0.516	1.559	1.567	1.927	3.078	1.656	0.958	0.989012	0.628334	0.989214	0.979801	0.673084	0.262692	0.974788	0.99514	1.19125e+08	1.77565e+08	1.12088e+08	1.85312e+08	9.55767e+07	1.85661e+08	1.75658e+08	3.57053e+08	2.9418e+08	1.97309e+08	High	High	High
Msil_0062	MSIL_RS00320	4.87513e+18	FALSE	High	IsMasterProtein	2501033077_Msil_0062	putative_transcriptional_regulator,_ArsR_family	0	14.765	27	3	12	3	113	12.1	5.92	189	20.33	3	3	1.579	3.396	0.916	0.416	0.861	0.24	1.143	0.468	0.61396	0.0448843	0.989214	0.809201	0.987948	0.43101	0.988631	0.679482	316290	199794	499573	426645	1.44906e+06	289614	208029	367462	347831	361427	High	High	High
Msil_0063	MSIL_RS00325	7.20268e+17	FALSE	High	IsMasterProtein	2501033078_Msil_0063	ABC_transporter_related	0	26.557	28	6	22	6	238	25	8.18	239	29.89	6	5	1.545	1.231	1.308	0.813	0.965	0.671	1.537	0.657	0.660971	0.946069	0.990505	0.972401	0.978551	0.991792	0.99999	0.94477	639108	475984	987365	724161	891191	836169	802515	698457	598146	982101	High	High	High
Msil_0064	MSIL_RS00330	4.92095e+18	FALSE	High	IsMasterProtein	2501033079_Msil_0064	ABC_transporter_related	0	35.468	22	5	13	5	265	28.4	9.04	228	20.79	4	4	1.782	1.623	2.282	1.231	1.827	1.179	2.634	1.362	0.45212	0.731884	0.960044	0.994952	0.762906	0.970788	0.988958	0.859667	106960	119502	190616	87714.2	142335	244064	234713	160234	167793	281693	High	High	High
Msil_0066	MSIL_RS00340	-2.79898e+18	FALSE	High	IsMasterProtein	2501033081_Msil_0066	inner-membrane_translocator	0	6.516	4	1	10	1	292	30.2	9.76	122	13.64	1	1	2.101	3.921	7.006	4.059	1.426	0.666	7.008	0.441	0.398933	0.0523739	0.738828	0.790073	0.923582	0.999101	0.876089	0.769606	1094.44	840.654	2298.92	1906.81	7476.93	7667.18	9330.69	2719.69	4982.98	7670.17	High	High	High
Msil_0067	MSIL_RS00345	8.81662e+18	FALSE	High	IsMasterProtein	2501033082_Msil_0067	Extracellular_ligand-binding_receptor	0	237.429	70	25	229	25	376	39.1	7.99	3441	436.88	25	23	0.945	0.538	0.774	0.908	0.619	1.555	0.745	0.755	0.989012	0.683312	0.979818	0.984935	0.959216	0.877381	0.988958	0.99514	1.6483e+07	1.18071e+07	1.55691e+07	1.56464e+07	8.42332e+06	1.27552e+07	1.41361e+07	9.68976e+06	1.31004e+07	1.22826e+07	High	High	High
Msil_0068	MSIL_RS21545	1.41064e+18	FALSE	High	IsMasterProtein	2501033083_Msil_0068	conserved_hypothetical_protein	0	31.299	23	4	16	4	230	23.1	9.95	353	36.5	4	4	1.03	0.513	12.804	13.031	4.157	9.721	12.757	0.855	0.99962	0.646547	0.19474	0.060077	0.124424	0.0145738	0.147529	0.99718	65640.3	78738.5	67627	92131.2	47232	840476	881232	383017	459123	837344	High	High	High
Msil_0070	MSIL_RS00360	-5.18784e+18	FALSE	High	IsMasterProtein	2501033085_Msil_0070	inositol_monophosphatase	0	48.525	35	8	42	8	273	29.3	5.67	431	58.43	8	8	0.895	0.856	0.968	1.294	0.677	1.03	1.086	0.744	0.96878	0.991598	0.989657	0.994048	0.984023	0.977721	0.989384	0.994804	954582	433643	854030	582576	498427	924233	1.10518e+06	394629	513353	1.03636e+06	High	High	High
Msil_0071	MSIL_RS00365	-6.72176e+18	FALSE	High	IsMasterProtein	2501033086_Msil_0071	conserved_hypothetical_protein	0	27.584	44	5	40	5	87	9.8	5.22	541	44.11	5	4	0.685	1.098	0.705	0.75	1.056	0.762	0.743	1.141	0.60074	0.97646	0.970357	0.963317	0.967653	0.995637	0.967153	0.94477	3.59824e+06	2.9184e+06	2.46593e+06	2.55721e+06	2.8072e+06	2.5372e+06	1.84856e+06	2.69933e+06	2.13777e+06	2.6735e+06	High	High	High
Msil_0072	MSIL_RS00370	2.08081e+18	FALSE	High	IsMasterProtein	2501033087_Msil_0072	Three-deoxy-D-manno-octulosonic-acid_transferase_domain_protein	0	47.187	30	10	37	10	443	46.7	8.47	335	47.8	10	10	1.249	1.063	4.443	4.727	1.017	1.063	4.431	1.297	0.960375	0.991598	0.858639	0.613366	0.975018	0.974159	0.944315	0.883639	82268.2	86871.7	102786	66975.9	71192.6	365554	485875	68122	75673.6	364552	High	High	High
Msil_0073	MSIL_RS00375	-1.65325e+18	FALSE	High	IsMasterProtein	2501033088_Msil_0073	Uncharacterized_protein_conserved_in_bacteria	0	13.391	47	3	33	3	73	8.3	8.16	162	33.57	3	3	0.875	0.787	0.469	0.571	0.335	0.267	0.639	1.018	0.956228	0.968117	0.94666	0.926521	0.691516	0.521826	0.949378	0.99514	3.58346e+06	2.09456e+06	3.13667e+06	2.05728e+06	1.61913e+06	1.68112e+06	1.79149e+06	689823	433007	2.29102e+06	High	High	High
Msil_0074	MSIL_RS00385	-8.56794e+18	FALSE	High	IsMasterProtein	2501033089_Msil_0074	alpha/beta_hydrolase_fold_protein	0	80.979	45	13	108	13	255	27.8	6.8	950	155.98	13	12	0.796	0.674	0.597	0.753	0.599	1.203	0.545	0.769	0.863353	0.908864	0.960044	0.965435	0.950253	0.977721	0.959888	0.99718	1.83859e+07	8.34268e+06	1.46385e+07	1.08477e+07	7.30627e+06	1.09835e+07	1.10296e+07	6.49379e+06	8.78966e+06	1.00114e+07	High	High	High
Msil_0075	MSIL_RS00390	9.18622e+18	FALSE	High	IsMasterProtein	2501033090_Msil_0075	conserved_hypothetical_protein	0	105.071	82	13	244	13	131	14.7	5	3303	366.67	13	11	0.954	0.825	0.696	0.595	0.826	1.015	0.933	0.971	0.989012	0.984086	0.969592	0.934332	0.997057	0.990191	0.99999	0.99514	4.53635e+07	5.1959e+07	4.32739e+07	5.34966e+07	4.41216e+07	3.1556e+07	2.57525e+07	4.41864e+07	4.4772e+07	4.23251e+07	High	High	High
Msil_0076	MSIL_RS00395	-5.7891e+18	FALSE	High	IsMasterProtein	2501033091_Msil_0076	transferase_hexapeptide_repeat_containing_protein	0	55.728	33	6	151	6	175	18.6	5.87	2543	260.21	6	6	0.973	1.259	1.158	0.969	1.281	0.719	1.268	0.806	0.989012	0.946069	0.994861	0.988776	0.926483	0.985619	0.989384	0.99718	3.13805e+07	3.35471e+07	3.05215e+07	4.16372e+07	5.24023e+07	3.63411e+07	2.95717e+07	5.33445e+07	3.76554e+07	3.98009e+07	High	High	High
Msil_0077	MSIL_RS00400	-7.31607e+18	FALSE	High	IsMasterProtein	2501033092_Msil_0077	putative_membrane_transporter	0	99.502	23	19	112	19	797	85.3	7.21	1294	170.53	19	19	1.767	3.008	3.445	2.449	1.191	0.314	3.849	0.964	0.446493	0.0843551	0.913572	0.916459	0.935659	0.603302	0.908443	0.99718	875285	795298	1.54642e+06	825315	2.48269e+06	3.01517e+06	3.78737e+06	982697	779301	3.36878e+06	High	High	High
Msil_0078	MSIL_RS00405	-3.52974e+18	FALSE	High	IsMasterProtein	2501033093_Msil_0078	conserved_hypothetical_protein	0	40.977	22	3	82	3	168	17	8.97	1575	144.55	3	3	0.909	0.46	1.451	1.255	0.808	1.552	1.308	0.635	0.986109	0.475772	0.989657	0.994952	0.989966	0.922231	0.994155	0.94477	8.6617e+06	5.62093e+06	7.87692e+06	8.85525e+06	4.07735e+06	1.2568e+07	9.88853e+06	7.15672e+06	6.32877e+06	1.13255e+07	High	High	High
Msil_0079	MSIL_RS00410	3.60124e+18	FALSE	High	IsMasterProtein	2501033094_Msil_0079	conserved_hypothetical_protein	0	11.878	11	2	6	2	106	12	11.94	34	7.49	2	2	0.858	0.521	4.258	4.982	1.324	2.361	2.133	0.679	0.956228	0.664971	0.885149	0.586275	0.92257	0.642759	0.999299	0.94477	73417.4	45516	63011.5	67051.6	34945.1	312589	313940	88777	82502.4	156563	High	High	High
Msil_0080	MSIL_RS00415	-7.93853e+18	FALSE	High	IsMasterProtein	2501033095_Msil_0080	hypothetical_protein	0	18.105	5	4	16	4	426	43.9	8.65	139	21.75	4	4	1.733	2.006	4.227	2.979	1.431	0.565	4.675	1.112	0.478926	0.438379	0.876718	0.834465	0.875907	0.974159	0.904511	0.967325	369778	331004	640991	297675	597265	1.5629e+06	1.90973e+06	426112	337326	1.72853e+06	High	High	High
Msil_0081	MSIL_RS00420	-3.44929e+18	FALSE	High	IsMasterProtein	2501033096_Msil_0081	NAD-dependent_epimerase/dehydratase	0	140.156	57	18	288	18	321	35.1	5.71	3767	454.18	18	14	0.409	0.422	0.35	0.919	0.49	1.8	0.552	0.862	0.038871	0.380836	0.888888	0.984935	0.877067	0.785171	0.959888	0.99718	7.27183e+07	2.05974e+07	2.97117e+07	2.38936e+07	1.0092e+07	2.54172e+07	2.73052e+07	1.17019e+07	1.81646e+07	4.0156e+07	High	High	High
Msil_0082	MSIL_RS00425	-5.06405e+18	FALSE	High	IsMasterProtein	2501033097_Msil_0082	GDP-mannose_4,6-dehydratase	0	190.594	54	21	1171	21	352	39.5	6.2	9282	1343.91	21	19	0.503	0.258	0.262	0.543	0.521	2.079	0.47	0.635	0.174219	0.040022	0.751385	0.916459	0.903301	0.643316	0.944315	0.912605	1.39504e+09	6.90452e+08	7.01331e+08	1.08676e+09	2.79941e+08	3.65071e+08	3.80826e+08	5.65746e+08	5.82056e+08	6.55533e+08	High	High	High
Msil_0083	MSIL_RS00430	-5.23732e+18	FALSE	High	IsMasterProtein	2501033098_Msil_0083	Malate_dehydrogenase_(oxaloacetate-decarboxylating)_(NADP(+)).,_Phosphate_acetyltransferase	0	396.181	51	32	542	32	775	82.8	6.34	6733	865.09	32	31	1.492	1.013	2.007	1.342	0.688	0.591	3.18	0.726	0.725848	0.997239	0.970357	0.988776	0.978551	0.970788	0.797355	0.99514	1.2136e+07	2.85339e+07	1.81012e+07	3.93268e+07	3.98245e+07	2.43623e+07	2.42953e+07	2.70609e+07	2.35454e+07	3.8591e+07	High	High	High
Msil_0084	MSIL_RS00435	2.04807e+18	FALSE	High	IsMasterProtein	2501033099_Msil_0084	pantoate/beta-alanine_ligase	0	77.666	40	12	83	12	287	30.1	7.5	1085	128.8	12	12	1.635	0.344	2.045	1.222	0.953	3.133	2.145	1.22	0.557242	0.169371	0.969592	0.994952	0.984023	0.406684	0.974788	0.883639	1.91576e+06	4.45888e+06	3.13256e+06	3.65616e+06	1.25757e+06	3.91843e+06	3.82659e+06	3.48418e+06	3.93979e+06	4.10976e+06	High	High	High
Msil_0085	MSIL_RS00440	-1.97803e+18	FALSE	High	IsMasterProtein	2501033100_Msil_0085	acylphosphatase	0	34.135	37	3	14	3	107	11.2	10.18	339	27.13	3	2	0.757	0.685	1.763	1.884	1.35	1.975	1.643	1.051	0.797414	0.928816	0.985937	0.951039	0.902832	0.814775	0.99999	0.99514	252665	180107	191142	171316	117312	445561	360122	231260	231661	415130	High	High	High
Msil_0087	MSIL_RS00450	-9.00446e+18	FALSE	High	IsMasterProtein	2501033102_Msil_0087	hypothetical_protein	0	15.095	22	4	15	4	138	14.7	9.07	136	21.93	4	4	0.857	1.148	1.201	1.05	0.913	0.448	1.679	0.714	0.955126	0.968117	0.991323	0.988776	0.983466	0.970788	0.99999	0.977088	151226	163591	129669	229052	262868	181698	136098	209119	117741	253895	High	High	High
Msil_0088	MSIL_RS00455	-8.30944e+18	FALSE	High	IsMasterProtein	2501033103_Msil_0088	Beta-lactamase	0	16.163	13	3	27	3	291	31.1	6.39	151	29.16	3	3	0.667	0.401	1.267	2	1.377	4.972	1.16	1.306	0.557242	0.334011	0.991169	0.948034	0.877067	0.0742871	0.987205	0.883639	270904	326907	180804	250364	100499	343313	361549	344778	499676	314183	High	High	High
Msil_0090	MSIL_RS00465	2.64279e+18	FALSE	High	IsMasterProtein	2501033105_Msil_0090	pseudouridine_synthase,_RluA_family	0	92.481	39	14	99	14	349	39.2	9.66	1649	94.52	14	12	0.947	0.714	0.742	0.559	0.64	0.823	1.038	0.913	0.989012	0.946069	0.978715	0.926142	0.964751	0.996388	0.992348	0.99718	6.41699e+06	6.24376e+06	6.07781e+06	6.84026e+06	4.88478e+06	4.75821e+06	3.397e+06	4.37564e+06	4.01854e+06	6.65882e+06	High	High	High
Msil_0091	MSIL_RS00470	2.83769e+18	FALSE	High	IsMasterProtein	2501033106_Msil_0091	efflux_transporter,_RND_family,_MFP_subunit	0	51.803	20	4	34	4	306	32.2	9.5	661	68.37	4	4	1.617	1.54	3.018	1.756	1.13	0.754	4.31	0.804	0.576873	0.761292	0.94666	0.963317	0.952012	0.996388	0.944315	0.99718	394343	449710	637576	559278	861258	1.19012e+06	1.11984e+06	632225	649207	1.69944e+06	High	High	High
Msil_0092	MSIL_RS00475	-7.64191e+18	FALSE	High	IsMasterProtein	2501033107_Msil_0092	protein_of_unknown_function_DUF305	0	90.725	42	8	166	8	139	14.4	6.4	1467	167.88	8	8	1.311	1.167	1.423	1.159	1.675	1.253	1.847	2.031	0.914888	0.960589	0.989657	0.997554	0.788996	0.974159	0.974877	0.245607	5.4074e+06	1.25002e+07	7.08802e+06	6.15512e+06	7.18159e+06	7.6964e+06	8.21835e+06	1.03082e+07	8.997e+06	9.98971e+06	High	High	High
Msil_0093	MSIL_RS00490	2.03092e+18	FALSE	High	IsMasterProtein	2501033110_Msil_0093	polysaccharide_export_protein	0	60.613	31	11	44	11	410	43.3	6.4	441	71.45	11	11	1.686	1.363	2.887	1.65	0.952	0.644	3.747	0.853	0.518342	0.88754	0.94666	0.966949	0.978551	0.989661	0.944315	0.99718	335068	417002	564816	488841	666478	967319	931988	465199	429141	1.25558e+06	High	High	High
Msil_0094	MSIL_RS00495	-6.88372e+18	FALSE	High	IsMasterProtein	2501033111_Msil_0094	glycosyl_transferase_group_1	0	75.573	30	10	51	10	431	45.9	8.43	751	85.14	10	10	1.314	0.545	3.018	2.885	1.152	2.376	2.31	0.739	0.913812	0.69914	0.94666	0.837783	0.948711	0.506942	0.974877	0.99514	975439	640117	1.28179e+06	865903	471766	2.94375e+06	3.6974e+06	997717	1.12086e+06	2.25291e+06	High	High	High
Msil_0096	MSIL_RS00505	7.27321e+18	FALSE	High	IsMasterProtein	2501033113_Msil_0096	transcriptional_regulator,_TetR_family	0	103.115	43	11	418	11	196	21.8	5.85	4645	714.54	11	10	0.974	0.975	1.957	2.032	0.952	1.033	2.058	0.847	0.989012	0.997239	0.973712	0.948034	0.984023	0.985619	0.959888	0.999726	4.98798e+07	5.47848e+07	4.85949e+07	6.46773e+07	6.30709e+07	9.76134e+07	9.87211e+07	6.15483e+07	6.51514e+07	1.02632e+08	High	High	High
Msil_0097	MSIL_RS00510	5.02019e+18	FALSE	High	IsMasterProtein	2501033114_Msil_0097	transcriptional_regulator,_LuxR_family	0	95.098	50	16	131	14	244	27.8	6.54	1288	152.73	16	13	0.792	0.583	1.225	1.814	0.559	1.466	1.647	1.286	0.859447	0.772178	0.994861	0.953214	0.928438	0.958737	0.989384	0.819619	5.59439e+06	5.16349e+06	4.42879e+06	4.01397e+06	2.34032e+06	6.85457e+06	8.03424e+06	2.24515e+06	3.43149e+06	9.21525e+06	High	High	High
Msil_0098	MSIL_RS00515	-1.21367e+18	FALSE	High	IsMasterProtein	2501033115_Msil_0098	autoinducer_synthesis_protein	0	76.293	76	16	117	16	205	23.3	5.25	1121	159.7	16	15	0.716	0.576	1.013	1.493	0.526	1.256	1.237	1.216	0.685854	0.756643	0.989657	0.984935	0.903301	0.974159	0.992561	0.863478	1.32967e+07	1.0452e+07	9.51462e+06	8.59606e+06	4.94971e+06	1.34735e+07	1.42009e+07	4.52332e+06	6.21681e+06	1.64529e+07	High	High	High
Msil_0100	MSIL_RS00525	7.13219e+18	FALSE	High	IsMasterProtein	2501033117_Msil_0100	NAD(P)H_quinone_oxidoreductase,_PIG3_family	0	63.727	23	8	57	8	328	34	5.68	713	89.27	8	8	0.686	0.556	0.827	1.222	0.531	1.333	0.934	0.711	0.602129	0.719735	0.985937	0.994952	0.928438	0.970788	0.987205	0.977088	2.74637e+06	1.78802e+06	1.88448e+06	2.51465e+06	1.39809e+06	2.27024e+06	2.3021e+06	1.33447e+06	1.86385e+06	2.56411e+06	High	High	High
Msil_0103	MSIL_RS00540	3.94931e+18	FALSE	High	IsMasterProtein	2501033120_Msil_0103	arsenical-resistance_protein	0.004	4.267	3	1	2	1	350	37.2	7.84	45	3.5	1	1																											Not Found	Not Found	Not Found
Msil_0102	MSIL_RS00535	5.75623e+18	FALSE	High	IsMasterProtein	2501033119_Msil_0102	arsenate_reductase	0	73.206	62	7	148	7	141	15.5	7.46	1381	180.67	7	7	0.851	0.867	2.506	1.983	1.818	2.062	1.991	1.042	0.943284	0.994687	0.960044	0.948034	0.732786	0.650595	0.959888	0.957297	1.55995e+07	1.82231e+07	1.32674e+07	1.74903e+07	1.5168e+07	3.90957e+07	2.63142e+07	3.17998e+07	3.12764e+07	3.10601e+07	High	High	High
Msil_0104	MSIL_RS00545	1.79691e+18	FALSE	High	IsMasterProtein	2501033121_Msil_0104	arsenical_resistance_protein_ArsH	0	29.078	32	7	20	7	234	26.4	8.12	194	30.47	7	7	0.769	0.489	0.403	0.667	0.408	1.349	0.66	0.97	0.814821	0.558855	0.913572	0.948034	0.873281	0.947868	0.944315	0.99718	813909	449669	625572	463690	226963	327922	417113	189344	306218	537243	High	High	High
Msil_0105	MSIL_RS00550	-7.6552e+18	FALSE	High	IsMasterProtein	2501033122_Msil_0105	RNA-binding_S4_domain_protein	0	187.699	69	22	520	22	205	23.7	9.99	6051	817.04	22	22	1.575	0.564	0.591	0.364	0.368	0.827	0.777	0.515	0.619762	0.734643	0.960044	0.781288	0.673084	0.996388	0.989384	0.697709	1.10426e+08	5.82178e+07	1.73884e+08	1.13019e+08	6.37578e+07	6.52802e+07	6.33565e+07	4.15876e+07	5.27463e+07	8.58427e+07	High	High	High
Msil_0106	MSIL_RS00555	3.76312e+18	FALSE	High	IsMasterProtein	2501033123_Msil_0106	AMP-dependent_synthetase_and_ligase	0	378.198	57	26	927	26	512	54.2	6.18	14138	1532.97	26	25	0.782	0.806	0.435	0.657	0.796	1.116	0.628	1.186	0.833467	0.972883	0.922988	0.948034	0.989966	0.977721	0.974788	0.871835	2.96113e+08	8.51029e+07	2.31539e+08	7.17486e+07	5.78574e+07	1.28851e+08	1.52028e+08	5.70861e+07	6.4585e+07	1.86097e+08	High	High	High
Msil_0107	MSIL_RS00560	-1.12786e+18	FALSE	High	IsMasterProtein	2501033124_Msil_0107	2-dehydropantoate_2-reductase	0	335.727	78	25	534	25	333	35.1	7.06	8550	943.23	25	23	1.026	0.386	0.313	0.375	0.538	1.52	0.451	0.569	0.99962	0.282198	0.849403	0.781288	0.921781	0.886691	0.944315	0.821234	1.96447e+08	4.69131e+07	2.01465e+08	8.24319e+07	3.18161e+07	6.14914e+07	7.5477e+07	4.43321e+07	4.83628e+07	8.86805e+07	High	High	High
Msil_0108	MSIL_RS00565	3.62426e+18	FALSE	High	IsMasterProtein	2501033125_Msil_0108	major_facilitator_superfamily_MFS_1	0	31.31	10	4	43	4	419	44.8	9.22	811	50.33	4	3	2.053	2.151	1.934	1.228	2.283	0.842	2.568	1.354	0.22965	0.362765	0.974553	0.994952	0.579001	0.996388	0.959888	0.861368	1.77316e+06	346673	3.63951e+06	255982	550634	3.42901e+06	4.46892e+06	584335	463591	4.55422e+06	High	High	High
Msil_0110	MSIL_RS00575	-1.3183e+18	FALSE	High	IsMasterProtein	2501033127_Msil_0110	bicupin,_oxalate_decarboxylase_family	0	6.743	2	1	8	1	402	43.6	6.05	143	13.44	1	1	0.553	0.443	1.489	2.647	0.924	2.208	2.431	0.888	0.328539	0.458193	0.989657	0.916459	0.982502	0.675251	0.989384	0.999942	90352.3	134848	49950.4	151810	67205.1	134552	132201	140202	148412	219624	High	High	High
Msil_0109	MSIL_RS00570	-5.29263e+17	FALSE	High	IsMasterProtein	2501033126_Msil_0109	transcriptional_regulator,_LysR_family	0	10.934	10	3	6	3	292	32	8.9	47	8.28	3	3	0.76	0.565	1.635	2.033	0.961	1.989	1.129	0.722	0.807871	0.74969	0.989214	0.948217	0.978551	0.741903	0.974877	0.9731	144597	49121.9	109908	68021.8	38413	236376	223495	65389.1	76405.4	163197	High	High	High
Msil_0111	MSIL_RS00580	-9.12938e+18	FALSE	High	IsMasterProtein	2501033128_Msil_0111	major_facilitator_superfamily_MFS_1	0	107.712	19	10	141	10	546	57.4	9.28	1906	231.79	10	9	1.289	4.711	6.592	6.696	2.841	0.614	6.712	1.574	0.936831	0.00415201	0.646866	0.378809	0.309989	0.974159	0.226528	0.672841	4.99536e+06	3.39532e+06	6.44072e+06	2.15649e+06	1.01602e+07	3.29278e+07	4.31258e+07	6.12686e+06	6.23878e+06	3.35264e+07	High	High	High
Msil_0112	MSIL_RS00585	6.32086e+18	FALSE	High	IsMasterProtein	2501033129_Msil_0112	cyanate_lyase	0	40.564	28	5	30	5	160	18.2	5.27	437	46.9	5	5	0.362	0.613	1.689	5.499	1.771	2.024	2.228	1.356	0.0100897	0.830223	0.987345	0.516958	0.716302	0.784268	0.974788	0.861368	2.84271e+06	2.10888e+06	1.0279e+06	1.55505e+06	953841	4.80262e+06	5.65277e+06	2.75417e+06	1.93043e+06	6.33254e+06	High	High	High
Msil_0113	MSIL_RS00590	8.15635e+18	FALSE	High	IsMasterProtein	2501033130_Msil_0113	conserved_hypothetical_protein	0	284.943	52	31	361	31	691	72.8	8.63	5338	617.99	31	31	1.324	0.856	1.974	1.661	1.008	1.166	2.232	0.867	0.912989	0.991598	0.972919	0.96614	0.978551	0.977721	0.951775	0.99718	7.54628e+06	6.46759e+06	9.98932e+06	7.46011e+06	6.38616e+06	1.48972e+07	1.65938e+07	7.51638e+06	7.44307e+06	1.68431e+07	High	High	High
Msil_0114	MSIL_RS00595	-6.30029e+18	FALSE	High	IsMasterProtein	2501033131_Msil_0114	Methyltransferase_type_11	0	10.179	7	2	4	2	268	28.9	5.39	67	6.97	2	2	0.917	0.596	1.626	1.956	0.359	0.997	1.636	0.694	0.986109	0.81547	0.989657	0.96614	0.87903	0.977721	0.997627	0.978259	12568.4	10508.4	11531.4	15136.8	9021.1	20441.4	22555.9	5431.03	8990.26	20566.7	High	High	High
Msil_0115	MSIL_RS00600	1.45911e+18	FALSE	High	IsMasterProtein	2501033132_Msil_0115	ABC_transporter_related	0	201.691	47	23	204	23	550	61.4	5.74	3269	394.37	23	21	1.002	1.007	0.534	0.464	0.409	0.265	0.689	0.59	0.997514	0.997239	0.960044	0.837783	0.762906	0.344428	0.987205	0.861368	2.20419e+07	1.03885e+07	2.20876e+07	1.76073e+07	1.77289e+07	1.17785e+07	1.02402e+07	7.1963e+06	4.68991e+06	1.5196e+07	High	High	High
Msil_0117	MSIL_RS00605	8.95719e+18	FALSE	High	IsMasterProtein	2501033134_Msil_0117	hypothetical_protein	0	49.778	21	5	20	5	378	42.8	8.47	382	38.55	5	5	1.698	1.398	10.295	6.543	2.753	2.175	4.989	1.177	0.518342	0.887223	0.312918	0.394888	0.430944	0.745839	0.876089	0.94477	113574	94717.2	192903	80504.6	112575	1.16924e+06	1.26207e+06	221617	244837	566605	High	High	High
Msil_0119	MSIL_RS00615	-2.21879e+18	FALSE	High	IsMasterProtein	2501033136_Msil_0119	conserved_hypothetical_protein	0	18.155	10	1	18	1	132	13.6	8.1	365	39.96	1	1	1.287	1.129	2.771	1.925	1.958	1.557	2.078	1.243	0.941885	0.968117	0.960044	0.950695	0.636141	0.918024	0.988958	0.915021	1.2645e+06	1.96893e+06	1.62692e+06	1.58429e+06	1.78822e+06	3.5036e+06	3.13115e+06	3.10223e+06	2.78339e+06	2.62811e+06	High	High	High
Msil_0118	MSIL_RS00610	-3.10863e+18	FALSE	High	IsMasterProtein	2501033135_Msil_0118	HAD-superfamily_hydrolase,_subfamily_IA,_variant_1	0	52.374	40	7	105	7	232	24.8	4.79	1859	164.04	7	7	0.88	0.609	0.774	1.082	0.961	1.858	0.768	0.69	0.95709	0.821481	0.979818	0.994952	0.981796	0.842543	0.974788	0.96466	3.44307e+06	1.72148e+06	3.02926e+06	2.49345e+06	1.51807e+06	2.66544e+06	3.27907e+06	2.39555e+06	2.8205e+06	2.64311e+06	High	High	High
Msil_0120	MSIL_RS00620	3.05823e+18	FALSE	High	IsMasterProtein	2501033137_Msil_0120	ribose_5-phosphate_isomerase	0	88.073	44	15	117	15	241	25	5.22	1686	165.35	15	13	0.889	0.979	0.873	1.068	0.949	1.014	1.004	1.956	0.960375	0.997239	0.989214	0.994952	0.984121	0.996388	0.994155	0.247005	8.02661e+06	8.84844e+06	7.13471e+06	4.52458e+06	4.42966e+06	7.00373e+06	7.61689e+06	4.29607e+06	4.48947e+06	8.05535e+06	High	High	High
Msil_0121	MSIL_RS00625	-8.77076e+18	FALSE	High	IsMasterProtein	2501033138_Msil_0121	Uncharacterized_protein_conserved_in_bacteria	0	36.03	30	4	78	4	184	19.6	8.18	909	83.74	4	4	0.974	1.04	0.99	1.122	1.652	1.658	1.132	1.534	0.989012	0.991598	0.989657	0.994952	0.804314	0.88206	0.997627	0.579068	5.62563e+06	6.767e+06	5.4814e+06	4.41211e+06	4.59038e+06	5.57047e+06	6.15249e+06	7.2874e+06	7.60929e+06	6.371e+06	High	High	High
Msil_0123	MSIL_RS00635	-2.59359e+18	FALSE	High	IsMasterProtein	2501033140_Msil_0123	acetyltransferase,_CysE/LacA/LpxA/NodL_family	0	15.55	8	1	4	1	178	18.7	7.78	111	7.24	1	1	1.091	1.187	1.514	0.878	2.681	2.08	0.81	0.566	0.99962	0.968117	0.991169	0.96614	0.601871	0.730626	0.959888	0.898583	18173.2	6444.45	19834.2	11395.5	13526.9	27511.5	17420.8	30549.1	28135.3	14720.9	High	High	High
Msil_0122	MSIL_RS00630	3.4566e+18	FALSE	High	IsMasterProtein	2501033139_Msil_0122	glutathione-disulfide_reductase	0	141.51	40	14	197	14	474	50.7	5.67	3549	323.03	14	12	1.099	0.95	1.349	1.036	1.529	1.367	1.006	0.578	0.992528	0.999832	0.989657	0.994748	0.847546	0.946787	0.99999	0.84001	1.54314e+07	1.17199e+07	1.69641e+07	2.02867e+07	1.92754e+07	2.08172e+07	1.75745e+07	3.10145e+07	2.63552e+07	1.55224e+07	High	High	High
Msil_0124	MSIL_RS00640	6.45003e+18	FALSE	High	IsMasterProtein	2501033141_Msil_0124	phospho-2-dehydro-3-deoxyheptonate_aldolase	0	175.655	52	21	193	21	463	50.6	6.43	2733	326.92	20	19	0.752	1.156	0.438	0.603	0.317	0.248	0.66	1.404	0.785453	0.965208	0.922988	0.936435	0.556362	0.362717	0.974788	0.687254	1.79415e+07	8.11889e+06	1.34972e+07	5.78194e+06	6.68458e+06	7.85155e+06	8.14399e+06	1.83129e+06	1.66006e+06	1.18433e+07	High	High	High
Msil_0125	MSIL_RS00645	4.00552e+18	FALSE	High	IsMasterProtein	2501033142_Msil_0125	NAD+_synthetase	0	185.997	41	22	250	22	576	61.7	5.12	2744	365.39	22	21	1.757	0.625	0.758	0.525	0.311	0.632	0.932	0.59	0.455407	0.848064	0.979818	0.899635	0.549482	0.974159	0.989384	0.881778	8.056e+06	7.04223e+06	1.4158e+07	1.19448e+07	7.4637e+06	6.103e+06	7.431e+06	3.72016e+06	4.71574e+06	7.50964e+06	High	High	High
Msil_0126	MSIL_RS00650	-2.25282e+18	FALSE	High	IsMasterProtein	2501033143_Msil_0126	beta-lactamase	0	15.196	5	2	10	2	456	49.1	6.77	168	15.51	2	2	0.479	0.635	1.031	2.105	0.407	0.939	0.947	1.027	0.124619	0.869801	0.989657	0.948034	0.903301	0.977721	0.967153	0.99514	287360	93989.8	137592	91502.2	58081.4	296164	289652	37247.3	54520.7	272193	High	High	High
Msil_0127	MSIL_RS00655	7.45027e+18	FALSE	High	IsMasterProtein	2501033144_Msil_0127	alkyl_hydroperoxide_reductase/_Thiol_specific_antioxidant/_Mal_allergen	0	106.044	46	10	205	10	183	19.5	7.4	2155	359.37	10	10	0.874	0.531	3.913	4.214	0.757	0.891	2.134	0.979	0.956228	0.664396	0.913572	0.696096	0.987948	0.996388	0.951775	0.99514	2.89742e+07	3.15087e+07	2.53182e+07	3.21895e+07	1.70827e+07	1.1338e+08	1.06692e+08	2.43697e+07	1.52183e+07	6.18279e+07	High	High	High
Msil_0129	MSIL_RS00665	-1.711e+18	FALSE	High	IsMasterProtein	2501033146_Msil_0129	short-chain_dehydrogenase/reductase_SDR	0	11.351	4	2	10	2	271	28.5	5.49	160	16.23	2	2	1.055	0.787	1.098	1.154	0.304	0.383	1.835	0.603	0.99962	0.968117	0.991169	0.998252	0.656602	0.837927	0.997627	0.896011	446565	547688	470928	907702	714811	490298	543285	275505	273538	819619	High	High	High
Msil_0131	MSIL_RS00675	-2.87539e+18	FALSE	High	IsMasterProtein	2501033148_Msil_0131	glutamyl-tRNA_synthetase	0	124.394	42	16	131	16	453	49.7	7.05	1492	229.9	16	16	0.511	0.971	0.485	1.091	0.521	0.896	0.617	1.281	0.190978	0.998357	0.94666	0.994952	0.926483	0.999101	0.959888	0.875694	9.64808e+06	3.54642e+06	4.92581e+06	2.76905e+06	2.68755e+06	4.67674e+06	5.37315e+06	1.44356e+06	2.40894e+06	5.95097e+06	High	High	High
Msil_0132	MSIL_RS00680	5.42848e+18	FALSE	High	IsMasterProtein	2501033149_Msil_0132	conserved_hypothetical_protein	0	99.698	39	12	85	12	370	39	8.27	1379	147.39	12	12	1.245	0.934	1.576	0.975	1.658	1.702	1.434	1.035	0.956228	0.999346	0.989214	0.988776	0.790037	0.868852	0.99999	0.99514	2.07689e+06	1.89358e+06	2.58505e+06	1.82999e+06	1.70998e+06	3.27243e+06	2.52107e+06	3.03455e+06	2.91034e+06	2.97726e+06	High	High	High
Msil_0133	MSIL_RS00685	8.80447e+18	FALSE	High	IsMasterProtein	2501033150_Msil_0133	CreA_family_protein	0	60.87	44	8	72	8	176	19.1	8.66	663	104.29	8	5	1.015	0.773	4.968	3.333	2.1	2.012	2.074	0.667	0.99962	0.967172	0.812117	0.790073	0.601871	0.775372	0.975876	0.94477	3.28757e+06	3.57361e+06	3.33684e+06	5.35372e+06	4.13662e+06	1.63311e+07	1.11231e+07	1.12419e+07	8.32281e+06	6.81727e+06	High	High	High
Msil_0135	MSIL_RS00695	2.87604e+18	FALSE	High	IsMasterProtein	2501033152_Msil_0135	cysteinyl-tRNA_synthetase	0	118.811	33	17	188	17	449	50	6.42	2340	289.07	17	17	1.543	0.998	1.108	0.682	0.883	0.755	1.076	0.806	0.660971	0.997239	0.991169	0.950695	0.989966	0.996388	0.99999	0.99718	9.12533e+06	9.42471e+06	1.40833e+07	1.16909e+07	1.16712e+07	1.01095e+07	9.6095e+06	1.03242e+07	8.81122e+06	9.81888e+06	High	High	High
Msil_0136	MSIL_RS00700	3.9257e+17	FALSE	High	IsMasterProtein	2501033153_Msil_0136	GCN5-related_N-acetyltransferase	0	127.288	72	12	143	12	167	18.1	5.43	2814	301.23	12	12	0.887	0.842	1.261	1.201	0.87	1.065	1.315	0.753	0.960375	0.990925	0.991169	0.994952	0.991735	0.987311	0.989384	0.99718	1.09038e+07	7.41598e+06	9.67482e+06	9.85127e+06	8.29952e+06	1.37475e+07	1.16147e+07	8.56869e+06	8.83971e+06	1.43389e+07	High	High	High
Msil_0137	MSIL_RS00705	8.24837e+18	FALSE	High	IsMasterProtein	2501033154_Msil_0137	2-isopropylmalate_synthase/homocitrate_synthase_family_protein	0	95.406	34	16	130	16	535	58.2	5.72	1202	182.11	16	14	0.975	0.714	0.539	0.618	0.212	0.277	0.653	0.488	0.989012	0.946069	0.960044	0.940358	0.202307	0.45289	0.974788	0.690652	1.04242e+07	4.77407e+06	1.01634e+07	9.78193e+06	6.98572e+06	5.62348e+06	6.28575e+06	2.07481e+06	1.93158e+06	6.80721e+06	High	High	High
Msil_0138	MSIL_RS00710	-3.25197e+18	FALSE	High	IsMasterProtein	2501033155_Msil_0138	TonB_family_protein	0	12.876	9	2	6	2	354	38	5.76	36	9.99	2	2	1.128	0.884	2.044	1.87	1.113	0.813	2.528	1.488	0.989106	0.995898	0.983955	0.96614	0.964751	0.995279	0.989384	0.827775	42441.2	52788.1	47884.9	35466.7	31367.9	86750	89525.1	39478.3	25497.3	107291	High	High	High
Msil_0139	MSIL_RS00715	2.5702e+18	FALSE	High	IsMasterProtein	2501033156_Msil_0139	conserved_hypothetical_protein,_DprA/Smf-related,_family_2	0	43.1	40	9	53	9	217	23.8	5.49	673	83.66	9	7	1.178	0.977	0.998	0.939	0.773	0.828	1.444	1.499	0.989012	0.997239	0.989657	0.987234	0.996273	0.996388	0.99999	0.726708	3.14329e+06	3.38321e+06	3.70219e+06	2.25692e+06	2.2041e+06	3.13788e+06	3.47488e+06	1.74514e+06	1.82599e+06	4.53952e+06	High	High	High
Msil_0140	MSIL_RS00720	7.70804e+18	FALSE	High	IsMasterProtein	2501033157_Msil_0140	ABC_transporter_related	0	14.519	4	3	8	2	672	74.2	8.54	110	9.15	3	3	1.532	0.805	3.815	2.857	1.636	1.21	3.401	1.08	0.807014	0.968117	0.931502	0.903088	0.877067	0.970788	0.974877	0.99514	11588.5	6752.37	17756.7	6253.91	5032.67	44207.3	50738.5	10230.1	6090.82	39413.9	High	High	High
Msil_0141	MSIL_RS00725	7.25016e+18	FALSE	High	IsMasterProtein	2501033158_Msil_0141	phosphatidylserine_decarboxylase_related_protein	0	44.712	35	8	83	8	232	24.8	8.97	1292	128.78	8	6	1.305	1.057	2.382	1.763	1.063	0.811	2.111	0.547	0.920909	0.990925	0.960044	0.963317	0.964751	0.996388	0.974877	0.81665	2.07385e+06	1.03288e+06	2.70662e+06	1.88977e+06	1.99814e+06	4.94054e+06	4.77249e+06	2.00959e+06	1.62056e+06	4.37779e+06	High	High	High
Msil_0143	MSIL_RS00735	9.18254e+17	FALSE	High	IsMasterProtein	2501033160_Msil_0143	signal_peptide_peptidase_SppA,_36K_type	0	22.776	16	4	12	4	324	34.7	9.39	163	14.07	4	3	1.676	1.161	4.192	2.223	1.334	1.091	3.906	0.848	0.600148	0.968117	0.913572	0.948034	0.92257	0.970788	0.963434	0.99718	44471.9	43615.6	74555.3	51420.8	59702.6	186422	165757	68571.6	65144.1	173692	High	High	High
Msil_0145	MSIL_RS00745	8.02328e+18	FALSE	High	IsMasterProtein	2501033162_Msil_0145	conserved_hypothetical_protein	0	13.157	9	1	14	1	108	11.9	11.87	165	20.72	1	1	1.28	1.273	4.433	5.092	2.338	2.052	6.037	2.202	0.973649	0.950917	0.913572	0.684445	0.716302	0.775372	0.944315	0.550649	5194.34	11722.7	6649.74	5323.09	6776.98	23026.9	33860.6	12447.5	13907.3	31357.5	High	High	High
Msil_0144	MSIL_RS00740	-4.76741e+17	FALSE	High	IsMasterProtein	2501033161_Msil_0144	integration_host_factor,_beta_subunit	0	21.47	43	5	81	5	96	10.9	9.6	474	39.82	5	3	0.842	1.459	1.515	1.487	1.099	0.522	2.017	1.317	0.929456	0.825032	0.989657	0.984935	0.964751	0.925156	0.959888	0.764278	6.17867e+07	7.2234e+07	5.20416e+07	5.48293e+07	8.00066e+07	9.36142e+07	7.73652e+07	6.02547e+07	4.17734e+07	1.24593e+08	High	High	High
Msil_0146	MSIL_RS00750	-2.52202e+18	FALSE	High	IsMasterProtein	2501033163_Msil_0146	Phosphoribosylanthranilate_isomerase	0	12.307	8	3	16	3	242	24.8	8.97	130	19.42	3	3	0.952	0.588	0.529	0.453	0.215	0.147	0.906	0.69	0.989012	0.780344	0.960044	0.837783	0.394159	0.364162	0.974788	0.967325	654812	354991	623315	514230	302312	346594	282498	110351	44332.3	593275	High	High	High
Msil_0147	MSIL_RS00755	8.14821e+18	FALSE	High	IsMasterProtein	2501033164_Msil_0147	tryptophan_synthase,_beta_subunit	0	184.463	49	19	195	19	417	45.1	6.38	2737	330.28	19	16	1.11	0.978	0.654	0.539	0.934	0.915	0.793	0.774	0.989012	0.997239	0.960044	0.916459	0.987948	0.996388	0.989384	0.99718	1.51239e+07	1.26687e+07	1.6792e+07	1.63727e+07	1.60203e+07	9.88898e+06	9.05316e+06	1.52945e+07	1.4654e+07	1.20003e+07	High	High	High
Msil_0148	MSIL_RS00760	-2.78666e+18	FALSE	High	IsMasterProtein	2501033165_Msil_0148	putative_glucose/sorbosone_dehydrogenase	0	125.5	41	18	351	18	423	46	6.55	2643	446.07	18	17	0.905	1.039	1.217	1.302	1.086	0.821	1.315	1.137	0.985468	0.991598	0.995199	0.992734	0.964751	0.996388	0.989384	0.896232	7.95289e+07	1.19156e+08	7.19481e+07	1.04815e+08	1.08925e+08	9.67892e+07	9.36924e+07	1.13811e+08	8.94404e+07	1.04554e+08	High	High	High
Msil_0149	MSIL_RS00765	7.84761e+17	FALSE	High	IsMasterProtein	2501033166_Msil_0149	biotin_synthase	0	48.661	22	9	94	9	330	36.1	5.68	829	114.61	9	9	0.923	0.278	0.235	0.215	0.09	0.161	0.346	0.478	0.989012	0.061843	0.680078	0.428286	0.0027563	0.119635	0.830257	0.647577	2.77917e+07	6.12621e+06	2.56526e+07	1.28144e+07	3.56325e+06	6.53584e+06	5.5245e+06	1.14931e+06	572984	9.60647e+06	High	High	High
Msil_0151	MSIL_RS00775	1.34194e+17	FALSE	High	IsMasterProtein	2501033168_Msil_0151	Uncharacterized_protein_involved_in_cysteine_biosynthesis	0	7.127	8	2	10	2	240	25.1	9.63	53	10.54	2	2	1.396	0.913	5.171	3.833	1.031	0.944	3.617	0.826	0.900959	0.997239	0.849403	0.784776	0.977153	0.977721	0.974788	0.99718	22544.3	19936	31481.9	24141.8	22053.2	116587	120678	24887.5	20823.9	81552.5	High	High	High
Msil_0152	MSIL_RS00780	6.12414e+18	FALSE	High	IsMasterProtein	2501033169_Msil_0152	NADH_dehydrogenase_(ubiquinone)	0	146.729	44	17	498	17	335	35.7	9.83	6271	807.83	17	17	1.275	1.094	1.181	1.133	0.56	0.618	1.461	1.195	0.948588	0.97646	0.997909	0.997182	0.928438	0.974159	0.988958	0.863478	4.60693e+07	4.84257e+07	5.87547e+07	4.05266e+07	4.43414e+07	5.4419e+07	6.65654e+07	2.26954e+07	2.73905e+07	6.73063e+07	High	High	High
Msil_0153	MSIL_RS00795	-5.67981e+18	FALSE	High	IsMasterProtein	2501033171_Msil_0153	Predicted_integral_membrane_protein	0	37.744	21	4	34	4	268	28.9	7.25	567	62.18	4	4	2.018	2.505	4.226	3.285	1.013	0.331	6.041	1.182	0.25218	0.201129	0.876718	0.790073	0.971005	0.726017	0.724854	0.94477	339318	644997	684750	545875	1.36748e+06	1.4338e+06	2.24947e+06	553232	452975	2.04972e+06	High	High	High
Msil_0154	MSIL_RS00800	1.94153e+18	FALSE	High	IsMasterProtein	2501033172_Msil_0154	protein_of_unknown_function_DUF1236	0	55.517	25	4	116	4	142	14.8	9.52	1328	195.68	4	4	0.714	0.558	1.557	3.165	4.982	8.067	6.095	3.136	0.681673	0.724475	0.989214	0.809201	0.0368992	0.00883529	0.428738	0.018609	2.04714e+06	1.2935e+07	1.46192e+06	4.12428e+06	2.30309e+06	3.18787e+06	4.62651e+06	2.05456e+07	1.8579e+07	1.2477e+07	High	High	High
Msil_0155	MSIL_RS00805	-6.53016e+18	FALSE	High	IsMasterProtein	2501033173_Msil_0155	3'-5'_exonuclease	0	106.323	53	9	236	9	204	22.3	6.54	3240	404.37	9	9	1.09	1.106	0.654	0.524	0.909	0.671	0.67	0.736	0.997514	0.972883	0.960044	0.899635	0.987948	0.977721	0.977125	0.99514	2.71306e+07	2.05917e+07	2.95785e+07	2.79613e+07	3.09185e+07	1.77512e+07	1.54882e+07	2.54172e+07	2.07409e+07	1.8168e+07	High	High	High
Msil_0156	MSIL_RS00810	-1.02646e+18	FALSE	High	IsMasterProtein	2501033174_Msil_0156	protein_of_unknown_function_DUF1239	0	10.874	9	2	8	2	250	27.1	6.42	92	13.08	2	2	0.657	0.404	3.699	3.874	0.469	0.85	3.206	1.291	0.590705	0.358065	0.913572	0.781288	0.926483	0.985619	0.974788	0.883639	74605.5	183411	48999.1	142077	57401.4	275936	189828	66629.5	48802.4	239198	High	High	High
Msil_0157	MSIL_RS00815	8.28236e+18	FALSE	High	IsMasterProtein	2501033175_Msil_0157	lipopolysaccharide_transport_periplasmic_protein_LptA	0	61.318	47	11	122	11	207	22.1	9.52	1463	164.5	11	10	0.942	0.965	1.168	1.087	1.211	0.983	1.063	0.926	0.989012	0.998437	0.995199	0.994952	0.939404	0.996388	0.989384	0.99718	4.08444e+06	3.65381e+06	3.84923e+06	3.94445e+06	3.80654e+06	4.76984e+06	4.18419e+06	4.77825e+06	3.74112e+06	4.34352e+06	High	High	High
Msil_0158	MSIL_RS00820	-4.30498e+18	FALSE	High	IsMasterProtein	2501033176_Msil_0158	ABC_transporter_related	0	89.678	42	11	65	11	321	34.9	8.9	1055	113.53	11	11	1.813	1.175	1.601	0.961	1.185	1.106	1.756	1.174	0.403527	0.960589	0.989214	0.988327	0.936706	0.977721	0.996248	0.94477	813554	1.07575e+06	1.47479e+06	916537	1.07712e+06	1.30221e+06	1.41712e+06	1.08579e+06	1.19112e+06	1.42884e+06	High	High	High
Msil_0159	MSIL_RS00825	4.44088e+18	FALSE	High	IsMasterProtein	2501033177_Msil_0159	RNA_polymerase,_sigma_54_subunit,_RpoN	0	39.617	13	5	24	5	516	56.5	5.15	344	38.99	5	4	1.209	1.093	2.669	1.976	0.848	0.585	2.616	1.144	0.977445	0.985265	0.960044	0.948034	0.987948	0.996388	0.984379	0.955749	152694	97934.5	184615	85614.4	93574.8	407503	364755	72606.4	54738.6	399393	High	High	High
Msil_0160	MSIL_RS00830	1.3241e+17	FALSE	High	IsMasterProtein	2501033178_Msil_0160	PTS_IIA-like_nitrogen-regulatory_protein_PtsN	0	65.194	65	10	55	10	153	16.1	7.52	768	83	10	10	1.111	1.169	0.549	0.396	0.361	0.236	0.716	0.88	0.989012	0.960589	0.960044	0.790073	0.701553	0.324915	0.959888	0.99718	5.00505e+06	3.1358e+06	5.55952e+06	3.56433e+06	4.16692e+06	2.7485e+06	2.20415e+06	1.28801e+06	982933	3.5833e+06	High	High	High
Msil_0161	MSIL_RS00835	8.02015e+18	FALSE	High	IsMasterProtein	2501033179_Msil_0161	Glucokinase	0	111.982	39	10	176	10	343	36	5.66	2504	297.28	10	10	1.686	0.781	1.456	0.777	0.409	0.5	1.383	0.499	0.518342	0.968117	0.989657	0.96614	0.762906	0.919492	0.989384	0.692823	7.49531e+06	6.46646e+06	1.26356e+07	1.29656e+07	1.01211e+07	1.0915e+07	9.81558e+06	5.30196e+06	5.06529e+06	1.03636e+07	High	High	High
Msil_0162	MSIL_RS00840	-3.40911e+18	FALSE	High	IsMasterProtein	2501033180_Msil_0162	hydro-lyase,_Fe-S_type,_tartrate/fumarate_subfamily,_beta_subunit	0	331.862	67	35	435	35	538	58.6	6.16	6107	706.44	34	33	0.606	0.601	0.404	0.747	0.261	0.528	0.62	1.02	0.412723	0.806507	0.913572	0.963317	0.348744	0.927351	0.974788	0.970569	9.1291e+07	5.25241e+07	5.53432e+07	5.14743e+07	3.09215e+07	3.69182e+07	4.13452e+07	1.34363e+07	1.63292e+07	5.65593e+07	High	High	High
Msil_0163	MSIL_RS00845	5.25175e+17	FALSE	High	IsMasterProtein	2501033181_Msil_0163	Uncharacterized_membrane_protein	0	17.983	9	3	10	3	232	23.5	6.54	109	15.72	3	3	1.747	2.068	5.691	3.794	1.402	0.593	4.905	0.959	0.501147	0.433528	0.738828	0.750825	0.900257	0.996388	0.885668	0.99718	77819.6	78382.1	135980	81716.7	168992	442903	515910	114544	100282	381668	High	High	High
Msil_0164	MSIL_RS00850	3.4101e+18	FALSE	High	IsMasterProtein	2501033182_Msil_0164	cytochrome_B561	0	11.842	15	3	8	3	182	19.8	9.98	65	12.61	3	2	2.323	1.867	0.451	0.555	0.312	0.127	1.09	0.591	0.182196	0.529359	0.913572	0.891019	0.762906	0.287583	0.974788	0.865659	37998.1	77045.5	88283.6	130331	243366	17141	49030.1	40678.9	30919.2	41436	High	High	High
Msil_0165	MSIL_RS00855	2.55915e+18	FALSE	High	IsMasterProtein	2501033183_Msil_0165	transcription_elongation_factor_GreB	0	33.338	24	4	44	4	181	20.9	7.27	816	87.48	4	3	1.065	0.625	1.826	1.144	2.13	1.598	1.97	0.943	0.99962	0.848064	0.980239	0.999641	0.602087	0.842543	0.991805	0.99718	610135	575701	649942	610339	381442	1.11426e+06	743788	1.29989e+06	609517	1.20183e+06	High	High	High
Msil_0168	MSIL_RS00875	8.41375e+17	FALSE	High	IsMasterProtein	2501033186_Msil_0168	acriflavin_resistance_protein	0	6.914	1	1	8	1	1094	116	9.1	86	13.04	1	1	1.767	0.905	6.139	4.67	1.189	1.542	6.838	0.73	0.54037	0.997239	0.738828	0.624156	0.952012	0.863095	0.84909	0.99514	28895.6	16395.3	51055.2	22465.5	20327.3	177388	238411	26720.9	31342.4	197587	High	High	High
Msil_0167	MSIL_RS00870	4.41336e+18	FALSE	High	IsMasterProtein	2501033185_Msil_0167	acetyl-CoA_carboxylase,_carboxyl_transferase,_alpha_subunit	0	127.142	51	17	148	17	334	35.8	6.11	2289	262.61	17	16	1.433	0.72	0.857	0.641	0.547	0.809	1.237	1.107	0.807014	0.946069	0.989214	0.948034	0.92257	0.996388	0.99999	0.915021	9.13837e+06	1.14991e+07	1.30963e+07	1.03876e+07	7.47739e+06	7.82982e+06	8.39369e+06	5.68335e+06	6.05158e+06	1.13046e+07	High	High	High
Msil_0169	MSIL_RS00880	3.73526e+18	FALSE	High	IsMasterProtein	2501033187_Msil_0169	acriflavin_resistance_protein	0	49.835	10	6	18	6	1036	110.8	5.66	261	35.23	6	6	1.934	0.836	4.564	2.346	0.737	1.016	4.717	0.548	0.427208	0.985265	0.913572	0.947056	0.992546	0.974215	0.95007	0.863478	15974.4	13088.7	30895.5	23872.1	19967.4	72912.4	72478.7	17601.9	20291.1	75343.8	High	High	High
Msil_0170	MSIL_RS00885	6.56865e+18	FALSE	High	IsMasterProtein	2501033188_Msil_0170	efflux_transporter,_RND_family,_MFP_subunit	0	83.977	31	13	59	13	450	48.1	6.32	581	83.7	13	12	0.989	0.892	2.169	2.307	1.044	1.018	2.188	0.696	0.991877	0.997239	0.960044	0.926521	0.964751	0.990191	0.975876	0.96466	1.33756e+06	1.06096e+06	1.3223e+06	1.52501e+06	1.36065e+06	2.90176e+06	3.05087e+06	1.59256e+06	1.38507e+06	2.92636e+06	High	High	High
Msil_0171	MSIL_RS00890	-3.93589e+18	FALSE	High	IsMasterProtein	2501033189_Msil_0171	RND_efflux_system,_outer_membrane_lipoprotein,_NodT_family	0	7.618	7	2	4	2	490	51.7	6.62	35	6.19	2	2	1.447	2.403	1.002	0.926	1.765	0.4	0.974	0.929	0.895435	0.364362	0.987345	0.971472	0.858042	0.970788	0.974788	0.99718	4643.98	3847.02	6718.25	4141.95	9951.06	4653.29	6224.26	7308.89	3985	4520.98	High	High	High
Msil_0174	MSIL_RS00905	9.10506e+16	FALSE	High	IsMasterProtein	2501033192_Msil_0174	ribose-phosphate_pyrophosphokinase	0	140.155	44	14	233	14	310	33.2	8.27	3436	392.27	14	14	1.057	0.629	1.142	1.046	0.793	1.394	1.002	0.634	0.99962	0.853629	0.993683	0.994952	0.989966	0.927351	0.99999	0.910492	1.43444e+07	8.9981e+06	1.51614e+07	1.41992e+07	8.93736e+06	1.63875e+07	1.58617e+07	1.12543e+07	1.24552e+07	1.43691e+07	High	High	High
Msil_0175	MSIL_RS00910	-6.15843e+18	FALSE	High	IsMasterProtein	2501033193_Msil_0175	Uncharacterized_protein_conserved_in_bacteria	0	67.658	35	5	125	5	135	14.1	9.06	1764	214.88	5	5	0.86	0.768	1.007	0.893	1.28	1.557	1.105	0.865	0.952774	0.963867	0.989657	0.984935	0.926483	0.871422	0.99999	0.99718	4.47061e+07	2.22825e+07	3.84293e+07	2.57501e+07	1.97846e+07	4.50365e+07	3.4299e+07	3.29506e+07	3.07989e+07	4.93911e+07	High	High	High
Msil_0178	MSIL_RS00920	-2.61893e+18	FALSE	High	IsMasterProtein	2501033196_Msil_0178	cysteine_synthase_A	0	393.176	85	27	1443	27	331	34.9	6.43	23050	2636.95	27	23	1.465	1.693	1.388	1.561	1.187	0.528	2.11	1.546	0.75912	0.65492	0.989657	0.982228	0.948711	0.927351	0.956487	0.54448	5.88113e+07	1.5485e+08	8.61593e+07	1.00188e+08	1.6957e+08	8.16261e+07	1.34464e+08	1.18914e+08	8.94864e+07	1.24077e+08	High	High	High
Msil_0179	MSIL_RS00925	5.83753e+18	FALSE	High	IsMasterProtein	2501033197_Msil_0179	O-acetylhomoserine/O-acetylserine_sulfhydrylase	0	27.375	8	3	34	3	436	46.5	6.29	515	56.06	3	3	0.973	1.418	0.801	0.609	1.088	0.781	0.935	0.564	0.989012	0.852953	0.979818	0.926521	0.959216	0.998015	0.964116	0.827054	180592	121984	175652	216320	306740	144635	107025	235449	239454	168930	High	High	High
Msil_0181	MSIL_RS00935	-5.55967e+18	FALSE	High	IsMasterProtein	2501033199_Msil_0181	hypothetical_protein	0	56.131	51	4	50	4	90	9.5	5.45	874	88.81	4	4	0.982	1.161	3.306	3.435	2.579	1.163	9.85	1.223	0.990489	0.963867	0.919885	0.78693	0.442403	0.970788	0.308127	0.94477	197303	517301	193806	422905	491173	652249	665754	1.09047e+06	571402	1.94347e+06	High	High	High
Msil_0185	MSIL_RS00950	-5.7226e+18	FALSE	High	IsMasterProtein	2501033203_Msil_0185	major_facilitator_superfamily_MFS_1	0	8.136	3	1	2	1	401	40.7	10.1	29	4.3	1	1	1.343	1.28	2.715	3.236	0.633	0.445	3.284	0.768	0.951902	0.946069	0.960044	0.837783	0.984023	0.977721	0.983039	0.99718	10013.8	7926.85	13450.3	10317.3	13209.2	27189.3	43525.6	6529.49	5883.45	32883.2	High	High	High
Msil_0184	MSIL_RS00945	1.06612e+18	FALSE	High	IsMasterProtein	2501033202_Msil_0184	ribonucleoside-diphosphate_reductase,_adenosylcobalamin-dependent	0	292.358	32	38	250	38	1230	134	6.09	3154	422.44	38	36	0.798	0.43	0.656	0.767	0.113	0.196	1.207	0.307	0.866315	0.401553	0.960044	0.96614	0.0106425	0.1819	0.997627	0.0897092	1.23557e+07	8.63288e+06	9.8559e+06	2.81313e+07	1.20959e+07	8.1109e+06	7.55736e+06	3.16499e+06	2.36665e+06	1.49178e+07	High	High	High
Msil_0186	MSIL_RS00955	-2.64709e+18	FALSE	High	IsMasterProtein	2501033204_Msil_0186	NADH:ubiquinone_oxidoreductase_17.2_kD_subunit	0	29.218	28	3	29	3	133	15.3	8.44	449	49.01	3	3	1.713	1.485	2.129	1.156	1.25	1.043	1.819	0.966	0.495936	0.806507	0.960044	0.997815	0.927334	0.990619	0.992348	0.99718	776035	1.01664e+06	1.32939e+06	1.05249e+06	1.56322e+06	1.65207e+06	1.53726e+06	1.31536e+06	1.63017e+06	1.41155e+06	High	High	High
Msil_0187	MSIL_RS00960	-7.32676e+18	FALSE	High	IsMasterProtein	2501033205_Msil_0187	Uncharacterized_protein_conserved_in_bacteria	0	103.874	44	7	158	7	240	26	6.8	2546	325.3	7	7	1.139	0.958	2.165	1.676	1.777	1.724	1.891	1.066	0.989012	0.999346	0.960044	0.96614	0.755966	0.842543	0.974788	0.94477	5.31774e+06	7.63447e+06	6.05513e+06	7.16475e+06	6.86356e+06	1.15118e+07	1.01486e+07	1.27291e+07	1.18321e+07	1.00553e+07	High	High	High
Msil_0188	MSIL_RS00965	2.70678e+18	FALSE	High	IsMasterProtein	2501033206_Msil_0188	protease_Do	0	240.379	48	23	303	23	524	53.2	6.24	4575	546.61	23	23	0.889	0.599	2.203	1.992	0.657	0.636	2.292	0.858	0.960375	0.806205	0.960044	0.948034	0.966361	0.974159	0.944315	0.99718	2.72312e+07	3.41609e+07	2.42183e+07	3.98007e+07	2.38473e+07	5.99991e+07	4.82389e+07	2.61586e+07	1.5161e+07	6.24093e+07	High	High	High
Msil_0189	MSIL_RS00970	6.66401e+18	FALSE	High	IsMasterProtein	2501033207_Msil_0189	two_component_transcriptional_regulator,_winged_helix_family	0	158.993	63	17	211	17	231	26.1	6.57	3471	330.1	17	16	1.031	0.797	1.313	1.165	0.46	0.698	1.917	0.721	0.99962	0.968117	0.989657	0.995732	0.843917	0.983411	0.974877	0.99514	4.88264e+06	6.00766e+06	5.03324e+06	8.33047e+06	6.63892e+06	6.41125e+06	5.86472e+06	3.83221e+06	4.63433e+06	9.36065e+06	High	High	High
Msil_0190	MSIL_RS00975	-8.59745e+18	FALSE	High	IsMasterProtein	2501033208_Msil_0190	integral_membrane_sensor_signal_transduction_histidine_kinase	0	31.143	13	5	52	5	487	51.4	6.04	441	56.97	5	5	1.347	0.792	2.262	1.912	0.851	0.98	2.583	0.652	0.896825	0.968117	0.960044	0.950739	0.989145	0.995185	0.974788	0.94477	890018	936222	1.19876e+06	1.43615e+06	1.13787e+06	2.01307e+06	2.29248e+06	1.22156e+06	1.11543e+06	2.29897e+06	High	High	High
Msil_0191	MSIL_RS00980	9.18058e+18	FALSE	High	IsMasterProtein	2501033209_Msil_0191	(Glutamate--ammonia-ligase)_adenylyltransferase	0	46.61	6	4	20	4	979	107.9	7.49	439	38.22	4	4	2.054	1.973	3.066	2.117	0.733	0.266	4.506	1.352	0.328539	0.55038	0.960044	0.950695	0.989966	0.837813	0.951775	0.885191	24395.7	43079.2	50103.5	31872.9	62880.8	74789.6	106062	23350	16747.2	109918	High	High	High
Msil_0193	MSIL_RS00990	1.82166e+18	FALSE	High	IsMasterProtein	2501033211_Msil_0193	O-methyltransferase_family_3	0	99.643	48	11	331	11	222	23.5	4.97	4707	552.88	10	11	1.228	0.369	2.283	1.67	1.34	3.36	1.935	0.842	0.960375	0.237328	0.960044	0.96614	0.903301	0.194322	0.959888	0.999942	3.13523e+07	4.3649e+07	3.85006e+07	5.18578e+07	1.91266e+07	7.15852e+07	6.43012e+07	6.94689e+07	6.42621e+07	6.06684e+07	High	High	High
Msil_0194	MSIL_RS00995	-3.59182e+17	FALSE	High	IsMasterProtein	2501033212_Msil_0194	aminopeptidase_N	0	233.82	40	33	231	33	888	96.9	5.5	3110	357.92	32	31	0.456	0.834	0.318	0.748	0.573	1.144	0.498	0.875	0.0868871	0.988949	0.858639	0.963317	0.934787	0.977721	0.956487	0.99718	4.48298e+07	1.20628e+07	2.04517e+07	1.37856e+07	1.15023e+07	1.42472e+07	1.53014e+07	7.90485e+06	1.31613e+07	2.23128e+07	High	High	High
Msil_0195	MSIL_RS01000	2.1793e+18	FALSE	High	IsMasterProtein	2501033213_Msil_0195	Polyketide_cyclase_/_dehydrase_and_lipid_transport.	0	145.952	69	13	369	13	183	19.8	5.88	4285	562.77	13	13	0.74	0.659	0.754	0.851	1.091	1.627	0.736	0.958	0.750358	0.896936	0.979818	0.98362	0.964751	0.847576	0.988958	0.99514	1.17271e+08	1.03064e+08	8.68266e+07	1.07637e+08	7.09368e+07	8.8436e+07	7.39176e+07	1.17472e+08	1.1539e+08	8.63384e+07	High	High	High
Msil_0196	MSIL_RS01005	-4.35874e+18	FALSE	High	IsMasterProtein	2501033214_Msil_0196	40-residue_YVTN_family_beta-propeller_repeat_protein	0	59.06	34	10	63	10	325	34.1	6.64	747	81.68	10	9	0.601	0.582	0.624	1.051	0.614	1.689	0.595	0.928	0.402666	0.770361	0.960044	0.994952	0.964751	0.877381	0.944315	0.99718	5.11016e+06	2.5994e+06	3.07017e+06	2.80015e+06	1.62833e+06	3.18731e+06	3.22542e+06	1.71827e+06	2.74991e+06	3.03932e+06	High	High	High
Msil_0197	MSIL_RS01010	4.06373e+18	FALSE	High	IsMasterProtein	2501033215_Msil_0197	major_facilitator_superfamily_MFS_1	0.001	5.913	3	2	28	2	430	43.9	10.23	30	2.2	2	2	0.996	0.569	0.563	0.443	0.327	0.824	0.462	0.386	0.996117	0.756643	0.94666	0.790073	0.808154	0.995185	0.77862	0.443861	100575	28300.3	100136	73359	41721	56643.1	44350.1	24024	34359.8	46427.7	High	High	High
Msil_0198	MSIL_RS01015	6.85725e+18	FALSE	High	IsMasterProtein	2501033216_Msil_0198	cation_diffusion_facilitator_family_transporter	0	10.83	7	4	20	4	474	50.3	5.99	120	23.55	4	4	1.174	1.136	1.435	1.335	0.613	0.453	1.747	0.711	0.989012	0.968117	0.989657	0.988776	0.977153	0.942789	0.99999	0.977238	478250	367922	561659	517420	587978	686164	749893	317390	266145	835561	High	High	High
Msil_0199	MSIL_RS01020	2.86949e+18	FALSE	High	IsMasterProtein	2501033217_Msil_0199	Glyoxalase/bleomycin_resistance_protein/dioxygenase	0	76.886	62	8	145	8	146	16.4	6.19	1701	254.89	8	8	0.701	0.863	1.257	1.536	1.692	1.946	1.498	1.516	0.648233	0.992084	0.991169	0.98362	0.780254	0.784268	0.992348	0.598899	5.16337e+06	6.95241e+06	3.61931e+06	4.58618e+06	3.9579e+06	6.49132e+06	5.55939e+06	7.75848e+06	7.70235e+06	7.73628e+06	High	High	High
Msil_0200	MSIL_RS01025	-8.09146e+18	FALSE	High	IsMasterProtein	2501033218_Msil_0200	HAD-superfamily_hydrolase,_subfamily_IIB	0	36.541	26	5	22	5	257	27.3	5.26	217	38.51	5	5	0.748	1.099	1.432	1.825	0.987	0.954	1.788	1.133	0.771172	0.97646	0.989657	0.953214	0.975018	0.984616	0.997627	0.96466	358312	269475	267985	237739	261274	513250	489172	234683	249238	640710	High	High	High
Msil_0202	MSIL_RS01035	-4.64814e+18	FALSE	High	IsMasterProtein	2501033220_Msil_0202	Alcohol_dehydrogenase_zinc-binding_domain_protein	0	262.014	55	14	552	14	352	37.2	6.67	8188	957.12	14	13	1.242	1.175	0.732	0.657	0.652	0.518	0.821	0.783	0.95709	0.960589	0.973712	0.948034	0.965901	0.922231	0.989384	0.99718	4.50277e+07	5.10367e+07	5.59252e+07	6.51786e+07	7.6579e+07	3.29512e+07	3.67689e+07	4.25204e+07	3.96501e+07	3.69555e+07	High	High	High
Msil_0203	MSIL_RS19945	6.47324e+18	FALSE	High	IsMasterProtein	2501033221_Msil_0203	hypothetical_protein	0	39.645	20	5	25	5	295	32.1	6.96	371	42.32	5	5	1.934	2.272	2.986	1.694	1.758	0.734	2.817	0.782	0.307093	0.300911	0.94666	0.96614	0.755966	0.996388	0.974788	0.99514	317234	207102	613421	264763	601590	947321	1.039e+06	465520	441452	893519	High	High	High
Msil_0204	MSIL_RS01050	-2.97102e+17	FALSE	High	IsMasterProtein	2501033222_Msil_0204	FAD_dependent_oxidoreductase	0	112.261	37	19	96	19	535	58.4	7.87	1058	150.62	19	19	1.376	0.771	1.544	1.129	0.777	1.156	1.349	0.456	0.859447	0.965208	0.989214	0.995732	0.989966	0.97985	0.99999	0.634338	3.53521e+06	1.3142e+06	4.8646e+06	2.88063e+06	2.21965e+06	5.4567e+06	5.49151e+06	2.23816e+06	2.56699e+06	4.76981e+06	High	High	High
Msil_0205	MSIL_RS19950	6.51177e+18	FALSE	High	IsMasterProtein	2501033223_Msil_0205	aldo/keto_reductase	0	48.401	30	7	46	7	268	29.6	9.63	465	58.23	7	6	1.052	0.382	1.057	1.091	0.606	2.274	1.02	0.437	0.99962	0.273264	0.989657	0.994952	0.966361	0.583202	0.988958	0.609068	1.22685e+06	501292	1.29117e+06	1.14745e+06	438861	1.29709e+06	1.40873e+06	695233	997980	1.25092e+06	High	High	High
Msil_0206	MSIL_RS01060	4.41962e+16	FALSE	High	IsMasterProtein	2501033224_Msil_0206	Polyphosphate_kinase	0	183.463	39	27	179	26	801	89	6.07	2168	287.82	27	26	1.852	0.943	1.946	1.221	0.461	0.423	2.408	0.45	0.372806	0.999832	0.973712	0.994952	0.843917	0.842543	0.959888	0.576432	4.50356e+06	5.36643e+06	8.33994e+06	1.19208e+07	1.12426e+07	8.76437e+06	1.01796e+07	5.49044e+06	4.75974e+06	1.08446e+07	High	High	High
Msil_0207	MSIL_RS01065	-2.05379e+18	FALSE	High	IsMasterProtein	2501033225_Msil_0207	Ppx/GppA_phosphatase	0	164.67	28	15	147	15	523	56.1	8.94	2241	271.96	15	15	0.716	2.112	0.71	0.776	1.445	1.095	1.346	1.168	0.685854	0.379659	0.970357	0.96614	0.857861	0.985619	0.99999	0.94477	4.56951e+06	2.12997e+06	3.2713e+06	1.82303e+06	3.85082e+06	3.24607e+06	2.5401e+06	2.635e+06	4.21537e+06	6.15184e+06	High	High	High
Msil_0208	MSIL_RS01070	-1.92561e+18	FALSE	High	IsMasterProtein	2501033226_Msil_0208	ribonuclease_D	0	24.236	13	7	23	7	405	44.7	5.49	190	26.1	7	6	0.791	1.239	0.499	0.593	0.234	0.146	0.641	0.656	0.857231	0.946069	0.948025	0.933898	0.470962	0.139999	0.949911	0.94477	1.47745e+06	369218	1.16829e+06	562694	697030	737263	693153	131715	101813	947507	High	High	High
Msil_0209	MSIL_RS01075	8.14697e+18	FALSE	High	IsMasterProtein	2501033227_Msil_0209	aspartyl-tRNA_synthetase	0	366.492	60	38	747	38	623	70	5.68	9622	1224.3	37	37	1.13	1.146	0.519	0.374	0.802	0.625	0.562	0.589	0.989012	0.968117	0.960044	0.781288	0.989966	0.974159	0.96672	0.861368	1.095e+08	7.04343e+07	1.23766e+08	1.19651e+08	1.3713e+08	5.68087e+07	4.63016e+07	9.60078e+07	8.56671e+07	6.15913e+07	High	High	High
Msil_0210	MSIL_RS01080	-8.8238e+18	FALSE	High	IsMasterProtein	2501033228_Msil_0210	transglutaminase_domain_protein	0	310.687	42	46	415	45	1122	125.2	5.69	4639	661.78	46	43	0.482	1.075	0.63	1.533	0.479	0.487	0.893	0.938	0.13073	0.985265	0.960044	0.98362	0.870467	0.886691	0.997627	0.99514	5.56746e+07	1.56413e+07	2.68446e+07	1.667e+07	1.79202e+07	3.50782e+07	4.11542e+07	7.9911e+06	8.72775e+06	4.97068e+07	High	High	High
Msil_0211	MSIL_RS01085	2.11318e+18	FALSE	High	IsMasterProtein	2501033229_Msil_0211	glycogen_debranching_enzyme_GlgX	0	95.254	19	23	72	23	1410	151.1	5.72	593	105.84	22	22	0.428	0.841	0.926	2.139	0.579	0.829	1.274	0.872	0.0514462	0.990925	0.989214	0.936435	0.964751	0.996388	0.99999	0.998313	1.83651e+06	655616	785405	751894	632217	1.69999e+06	1.68005e+06	435532	524221	2.3393e+06	High	High	High
Msil_0212	MSIL_RS01090	1.08893e+18	FALSE	High	IsMasterProtein	2501033230_Msil_0212	phosphoglucomutase/phosphomannomutase_alpha/beta/alpha_domain_I	0	176.789	42	19	272	19	542	58.1	5.94	5295	536.28	19	18	0.835	1.219	1.011	1.078	0.563	0.432	1.383	0.364	0.91932	0.946069	0.989657	0.994952	0.928438	0.820121	0.989384	0.240913	2.03137e+07	1.18037e+07	1.69597e+07	3.24245e+07	3.95206e+07	2.05301e+07	1.82833e+07	1.82439e+07	1.7071e+07	2.80868e+07	High	High	High
Msil_0213	MSIL_RS01095	6.08364e+18	FALSE	High	IsMasterProtein	2501033231_Msil_0213	glycogen/starch_synthase,_ADP-glucose_type	0	88.201	29	11	85	11	483	51.4	4.84	1180	150.44	11	11	0.879	1.678	1.202	1.236	0.824	0.417	1.684	0.536	0.95709	0.664396	0.997909	0.994952	0.991735	0.820121	0.989384	0.80302	2.1283e+06	1.16233e+06	1.87081e+06	2.16751e+06	3.63772e+06	2.55856e+06	2.31148e+06	1.78652e+06	1.51671e+06	3.58397e+06	High	High	High
Msil_0217	MSIL_RS01115	-1.82825e+18	FALSE	Low	IsMasterProtein	2501033235_Msil_0217	hypothetical_protein	0.067	1.808	6	1	2	1	93	9.4	9.57	15		1		0.887	1.146	3.147	3.388	1.318	0.477	9.452	1.301	0.960375	0.971663	0.960044	0.834465	0.927021	0.977721	0.650861	0.913885	15408.2	57750.3	13662.2	44400.4	50866.6	48486.6	46286.9	58535.2	24255.5	145640	High	High	High
Msil_0214	MSIL_RS01100	7.31639e+18	FALSE	High	IsMasterProtein	2501033232_Msil_0214	glucose-1-phosphate_adenylyltransferase	0	92.235	41	15	109	15	417	46	6.13	955	157.2	15	14	0.812	1.369	1.323	1.604	0.647	0.398	1.322	0.364	0.897038	0.88589	0.989657	0.977022	0.964751	0.784268	0.99999	0.259496	5.64516e+06	2.3788e+06	4.58169e+06	6.52835e+06	8.93439e+06	7.46669e+06	7.35054e+06	4.22209e+06	3.55735e+06	7.46486e+06	High	High	High
Msil_0221	MSIL_RS01135	5.89297e+18	FALSE	High	IsMasterProtein	2501033239_Msil_0221	hypothetical_protein	0	45.606	33	1	18	1	89	8.8	9.42	380	38.42	1	1	1.707	1.297	14.049	11.992	7.437	5.953	60.116	3.242	0.531378	0.928816	0.16703	0.0835547	0.00827266	0.0288989	9.52776e-06	0.0624968	79555.1	602971	135826	185986	241221	1.11768e+06	1.62882e+06	1.38309e+06	1.43596e+06	4.78252e+06	High	High	High
Msil_0222	MSIL_RS01140	4.46082e+17	FALSE	High	IsMasterProtein	2501033240_Msil_0222	protein_of_unknown_function_DUF188	0.004	4.447	8	1	4	1	166	17.7	7.97	26	6.23	1	1	0.819	5.528	1.208	0.384	2.263	0.478	0.483	2.789	0.913812	0.00702394	0.989657	0.765581	0.762549	0.97985	0.822276	0.405389	4487.7	2584.81	3673.81	926.734	5123.3	5420.17	1411.05	2097.22	2450.82	2167.68	High	High	High
Msil_0215	MSIL_RS01105	8.60485e+18	FALSE	High	IsMasterProtein	2501033233_Msil_0215	1,4-alpha-glucan_branching_enzyme	0	39.752	10	5	33	5	739	82.6	5.38	460	58.88	5	5	0.524	1.708	0.847	1.386	0.977	0.521	1.21	0.842	0.219076	0.643453	0.988813	0.988327	0.978551	0.970788	0.989384	0.99718	700913	350303	367552	416015	710401	593452	509439	406460	370435	848303	High	High	High
Msil_0216	MSIL_RS01110	7.30342e+18	FALSE	High	IsMasterProtein	2501033234_Msil_0216	glycogen/starch/alpha-glucan_phosphorylase	0	278.694	34	27	323	27	836	92.8	6.57	4802	597.19	26	27	0.513	0.963	0.577	0.995	0.732	0.703	1.048	0.54	0.194968	0.999346	0.960044	0.988776	0.983466	0.984488	0.99999	0.783415	1.66669e+07	4.50823e+06	8.54339e+06	8.35069e+06	8.03926e+06	9.6242e+06	8.504e+06	6.10871e+06	5.65144e+06	1.74595e+07	High	High	High
Msil_0218	MSIL_RS19955	-4.71607e+18	FALSE	High	IsMasterProtein	2501033236_Msil_0218	signal_transduction_histidine_kinase	0	80.641	21	16	64	16	867	93.5	6	715	97.66	16	16	1.042	1.189	1.115	1.054	0.152	0.078	1.695	0.648	0.99962	0.954811	0.991169	0.994952	0.149601	0.0149673	0.994155	0.94477	1.05372e+06	565738	1.09808e+06	872604	1.03785e+06	1.17464e+06	1.1578e+06	132933	80651.4	1.78555e+06	High	High	High
Msil_0220	MSIL_RS01130	-1.9403e+18	FALSE	High	IsMasterProtein	2501033238_Msil_0220	NUDIX_hydrolase	0	10.873	13	3	39	2	170	18.8	10.04	334	40.32	3	2	1.2	1.383	0.432	0.37	0.392	0.259	0.903	0.323	0.986109	0.880225	0.919885	0.781288	0.743247	0.363332	0.975876	0.160375	1.901e+06	2.10089e+06	2.28036e+06	6.50349e+06	8.99548e+06	821415	842932	2.54807e+06	2.33093e+06	1.71748e+06	High	High	High
Msil_0223	MSIL_RS01150	-3.68711e+18	FALSE	High	IsMasterProtein	2501033241_Msil_0223	DEAD/DEAH_box_helicase_domain_protein	0	140.139	36	17	113	17	505	55.2	8.95	1795	200.79	17	17	0.989	0.947	0.496	0.535	0.345	0.399	0.745	0.618	0.991877	0.999832	0.94666	0.910681	0.673084	0.814775	0.973849	0.899996	3.72285e+06	1.79992e+06	3.68032e+06	2.91067e+06	2.75762e+06	1.84588e+06	1.96906e+06	1.00357e+06	1.10065e+06	2.77524e+06	High	High	High
Msil_0224	MSIL_RS01155	-7.23102e+18	FALSE	High	IsMasterProtein	2501033242_Msil_0224	Ornithine_decarboxylase	0	255.401	49	32	354	32	779	87.6	6.47	4024	556.11	32	31	1.137	1.029	0.776	0.591	0.766	0.581	1.015	0.738	0.989012	0.994326	0.979948	0.93314	0.987948	0.970788	0.99999	0.99514	1.92391e+07	1.98661e+07	2.18702e+07	2.69348e+07	2.77098e+07	1.4922e+07	1.29285e+07	2.06304e+07	1.61122e+07	1.9536e+07	High	High	High
Msil_0225	MSIL_RS01160	5.69046e+18	FALSE	High	IsMasterProtein	2501033243_Msil_0225	GCN5-related_N-acetyltransferase	0	9.648	11	2	4	2	193	21.3	8.98	86	3.49	2	1	1.197	0.768	0.756	0.649	0.809	0.943	1.796	2.192	0.989012	0.960589	0.960044	0.926521	0.989966	0.977721	0.99999	0.327326	48491.1	130348	58037.4	59455.2	45668.4	36674.1	37679	48091.8	43056.9	87110.1	High	High	High
Msil_0226	MSIL_RS01165	4.75982e+18	FALSE	High	IsMasterProtein	2501033244_Msil_0226	alpha_amylase_catalytic_region	0	7.792	4	2	8	2	537	60.7	5.57	81	8.44	2	2	0.32	0.663	0.537	1.664	0.551	0.903	0.862	1.126	0.00732946	0.897323	0.944581	0.984935	0.966361	0.983411	0.959888	0.977088	82543.9	34497.5	26386.4	30649.4	20320.6	44320	43918.4	16898.7	18355.9	71159.1	High	High	High
Msil_0227	MSIL_RS01170	-8.19529e+18	FALSE	High	IsMasterProtein	2501033245_Msil_0227	dienelactone_hydrolase	0	42.579	20	7	52	7	283	29.1	6.8	710	79.35	7	7	1.136	0.343	4.093	2.548	3.767	11.022	6.065	2.617	0.989012	0.167931	0.884882	0.89887	0.149842	0.00452077	0.614926	0.212097	536887	1.47672e+06	609862	564377	193754	2.19736e+06	1.55373e+06	2.12577e+06	2.13547e+06	3.25605e+06	High	High	High
Msil_0228	MSIL_RS01175	-5.58586e+18	FALSE	High	IsMasterProtein	2501033246_Msil_0228	D-isomer_specific_2-hydroxyacid_dehydrogenase_NAD-binding	0	63.459	29	7	42	7	324	34.9	7.12	485	67.03	7	7	0.951	0.35	0.813	0.979	1.026	3.368	1.13	0.916	0.989012	0.187924	0.983955	0.988327	0.964751	0.377371	0.977189	0.99718	263918	283347	250917	309272	108383	214569	245671	317200	365060	298205	High	High	High
Msil_0229	MSIL_RS21560	7.76806e+18	FALSE	High	IsMasterProtein	2501033247_Msil_0229	conserved_hypothetical_protein;_putative_signal_peptide	0	60.731	27	11	35	11	441	43.8	10.21	467	54.11	11	10	1.075	1.106	1.3	0.924	1.171	0.838	1.243	0.861	0.99962	0.972883	0.991169	0.984935	0.944555	0.999231	0.992838	0.99718	971703	938872	1.04489e+06	1.09061e+06	1.20657e+06	1.26357e+06	965465	1.27678e+06	1.01127e+06	1.20824e+06	High	High	High
Msil_0230	MSIL_RS01185	-7.13133e+18	FALSE	High	IsMasterProtein	2501033248_Msil_0230	conserved_hypothetical_protein	0	55.583	24	5	22	5	296	32.3	6.57	513	51.49	5	5	1.04	0.804	1.045	1.064	0.819	1.006	1.23	0.814	0.99962	0.971171	0.989657	0.989984	0.989966	0.977721	0.988958	0.99718	142229	117419	147877	144170	115913	148693	157340	118141	116662	174964	High	High	High
Msil_0233	MSIL_RS01200	-7.9889e+18	FALSE	High	IsMasterProtein	2501033251_Msil_0233	Alpha/beta_hydrolase_fold-3_domain_protein	0	59.693	41	10	111	10	293	30.8	6.02	1409	158.07	10	8	1.169	1.271	2.243	1.921	1.056	0.727	2.088	0.971	0.989012	0.938857	0.960044	0.950695	0.974397	0.990191	0.974877	0.99514	3.62165e+06	6.19049e+06	4.23421e+06	6.37519e+06	8.10223e+06	8.12192e+06	8.13454e+06	6.73192e+06	5.89148e+06	7.56156e+06	High	High	High
Msil_0234	MSIL_RS01205	-3.82926e+18	FALSE	High	IsMasterProtein	2501033252_Msil_0234	secretion_protein_HlyD_family_protein	0	10.367	9	3	7	3	321	35	7.5	63	10.01	3	2	1.68	1.506	3.042	2.023	1.178	0.926	3.452	1.004	0.599326	0.84244	0.960044	0.953214	0.952012	0.97985	0.974788	0.99718	43339.7	44535.3	72799.5	44365.1	66826.5	131858	147296	52268.7	61898	149629	High	High	High
Msil_0242	MSIL_RS01250	-3.35268e+17	FALSE	Medium	IsMasterProtein	2501033260_Msil_0242	glycosyl_transferase_family_51	0.012	3.261	2	1	2	1	810	87.7	9.99	23	1.99	1	1	0.083	1.056	1.649	21.05	1.099	0.641	1.2	1.986	5.00248e-11	0.997239	0.989657	0.0263603	0.966947	0.996881	0.988958	0.712285	2945.66	3119.91	243.93	1570.66	1658.35	4857.19	5134.78	1725.38	1063.12	3534.26	Not Found	High	Not Found
Msil_0236	MSIL_RS01215	-7.72043e+18	FALSE	High	IsMasterProtein	2501033254_Msil_0236	Xanthine_and_CO_dehydrogenases_maturation_factor,_XdhC/CoxF_family	0	32.986	21	6	26	6	340	35.2	5.9	303	48.21	6	6	0.598	1.303	0.402	0.691	0.164	0.041	0.629	1.052	0.398099	0.928816	0.913572	0.950739	0.319	0.0183335	0.944315	0.99514	644033	134370	384998	127751	166403	258804	266164	20937.4	6851.34	404838	High	High	High
Msil_0238	MSIL_RS01230	-2.29885e+18	FALSE	High	IsMasterProtein	2501033256_Msil_0238	hypothetical_protein	0	47.174	40	6	61	6	179	18.7	8.43	585	92.75	6	6	1.012	1.134	0.673	0.606	0.586	0.415	1.17	0.764	0.99962	0.968117	0.960044	0.936435	0.940401	0.820121	0.99999	0.99718	1.05284e+07	9.93691e+06	1.06513e+07	1.30078e+07	1.47485e+07	7.08251e+06	6.45146e+06	7.62857e+06	6.12702e+06	1.23138e+07	High	High	High
Msil_0247	MSIL_RS01270	-1.18392e+18	FALSE	Low	IsMasterProtein	2501033265_Msil_0247	hypothetical_protein	0.091	1.647	3	1	1	1	193	21.2	8.32	16		1																												High	High	High
Msil_0239	MSIL_RS01235	-8.97251e+18	FALSE	High	IsMasterProtein	2501033257_Msil_0239	Polyphosphate:AMP_phosphotransferase_(EC_2.7.4.-)	0	132.783	54	20	252	20	281	32.2	6.55	2583	380.21	20	19	0.686	0.228	0.968	1.455	0.545	1.271	1.202	0.774	0.602129	0.0176538	0.989657	0.984935	0.92257	0.970788	0.993007	0.99718	2.55233e+07	2.81847e+07	1.75193e+07	3.64004e+07	8.287e+06	2.47079e+07	2.54983e+07	1.98505e+07	1.05338e+07	3.06891e+07	High	High	High
Msil_0240	MSIL_RS01240	-4.85698e+18	FALSE	High	IsMasterProtein	2501033258_Msil_0240	hypothetical_protein	0	121.595	15	22	120	22	1851	189.8	5.64	1190	176.64	22	22	0.768	0.894	1.257	1.412	0.747	0.799	2.174	0.951	0.814392	0.997239	0.991169	0.985333	0.987948	0.996388	0.974788	0.99718	1.5979e+06	2.539e+06	1.22687e+06	2.67068e+06	2.3876e+06	2.00838e+06	1.73184e+06	1.99548e+06	1.90683e+06	3.47322e+06	High	High	High
Msil_0241	MSIL_RS01245	4.37933e+18	FALSE	High	IsMasterProtein	2501033259_Msil_0241	alpha-2-macroglobulin_domain_protein	0	270.617	29	42	171	42	1935	207.1	5.34	1845	272.4	41	42	0.693	0.923	1.417	1.895	0.735	0.874	2.465	0.833	0.619762	0.998437	0.989657	0.951023	0.987948	0.99817	0.959888	0.99718	1.98846e+06	2.35848e+06	1.37775e+06	2.83141e+06	2.61302e+06	2.81768e+06	2.61074e+06	2.08126e+06	2.28466e+06	4.90179e+06	High	High	High
Msil_0243	MSIL_RS01255	-7.43547e+17	FALSE	High	IsMasterProtein	2501033261_Msil_0243	short_chain_fatty_acid_transporter	0	11.926	4	2	8	2	478	51.1	9.25	125	12.46	2	2	1.387	2.261	4.378	3.459	1.641	0.596	4.521	1.022	0.859671	0.33352	0.86052	0.784776	0.824578	0.996388	0.941602	0.99514	96753.1	81562.2	134200	79768.9	180349	423571	464233	130862	107409	437377	High	High	High
Msil_0244	MSIL_RS01260	-1.68095e+18	FALSE	High	IsMasterProtein	2501033262_Msil_0244	beta-lactamase_domain_protein	0	129.172	49	12	110	12	315	34	6.24	2235	211.28	12	12	0.816	1.517	1.468	1.562	1.72	0.912	1.63	1.26	0.902052	0.780344	0.989657	0.981822	0.765748	0.99817	0.989384	0.843941	4.04665e+06	5.13971e+06	3.30363e+06	4.07812e+06	6.18822e+06	5.94095e+06	5.15915e+06	7.01525e+06	5.6445e+06	6.5978e+06	High	High	High
Msil_0248	MSIL_RS01275	-4.70858e+18	FALSE	High	IsMasterProtein	2501033266_Msil_0248	hypothetical_protein	0	13.785	8	3	24	3	286	32.2	6.71	197	27.48	3	3	1.062	1.035	4.385	4.179	0.529	0.418	5.559	0.816	0.99962	0.991598	0.858639	0.696096	0.952012	0.970788	0.750295	0.99718	122372	186260	129918	228181	236233	536638	542974	120601	98730	680268	High	High	High
Msil_0249	MSIL_RS01280	3.95542e+18	FALSE	High	IsMasterProtein	2501033267_Msil_0249	conserved_hypothetical_protein	0	11.009	14	3	6	3	345	38	8.35	50	9.72	3	3	1.095	2.797	1.622	1.684	0.975	0.36	2.413	1.365	0.99962	0.181274	0.989657	0.984935	0.980209	0.953631	0.992348	0.903804	10120.7	22366.2	11081.6	16384.8	45820.1	16419.6	18663	15982.1	16487.8	24423.6	High	High	High
Msil_0250	MSIL_RS01290	-2.56058e+17	FALSE	High	IsMasterProtein	2501033269_Msil_0250	UBA/THIF-type_NAD/FAD_binding_protein	0	32.871	28	7	19	7	264	28.2	6.4	274	25.11	7	6	1.228	0.887	1.191	1.029	0.367	0.457	1.491	0.644	0.960375	0.997239	0.994861	0.990025	0.812482	0.970788	0.992838	0.923145	189801	178529	233056	277057	245651	226104	239747	101812	112376	282941	High	High	High
Msil_0256	MSIL_RS01320	6.61022e+18	FALSE	Medium	IsMasterProtein	2501033275_Msil_0256	transcriptional_regulator,_ModE_family	0.01	3.548	3	1	14	1	264	28.2	7.36	100	12.53	1	1	1.245	2.694	2.195	1.717	0.679	0.242	2.378	1.06	0.956228	0.144579	0.960044	0.96614	0.987948	0.690761	0.988958	0.99514	189731	150514	236256	142028	382693	416418	405589	96437.2	92494.8	451218	High	High	High
Msil_0258	MSIL_RS01330	3.58633e+18	FALSE	High	IsMasterProtein	2501033277_Msil_0258	hypothetical_protein	0	12.663	15	1	10	1	101	11.2	6.13	97	18.63	1	1	6.986	0.086	17.278	2.442	1.026	7.964	25.494	1.497	7.14436e-07	6.50529e-06	0.144509	0.934332	0.972721	0.0435482	0.108152	0.769606	5776.44	106431	40353	71083.5	6120.12	99807.2	98558.3	72911.9	48742.7	147263	High	High	High
Msil_0251	MSIL_RS01295	-2.09198e+18	FALSE	High	IsMasterProtein	2501033270_Msil_0251	phosphocarrier,_HPr_family	0	30.256	49	3	22	3	111	11.6	4.6	548	29.69	3	2	0.778	0.823	1.069	1.147	0.861	1.273	1.182	0.783	0.848542	0.983842	0.989657	0.994952	0.987948	0.953631	0.987205	0.99514	116773	106272	90890.4	135751	111697	124861	104230	116877	142147	138067	High	High	High
Msil_0252	MSIL_RS01300	-1.71631e+18	FALSE	High	IsMasterProtein	2501033271_Msil_0252	PTS_system_fructose_subfamily_IIA_component	0	82.451	39	6	122	6	133	14.1	5.77	2339	233.68	6	6	1.073	0.948	1.442	1.253	1.141	1.007	1.641	1.087	0.99962	0.999832	0.989657	0.994952	0.959216	0.992654	0.987205	0.941814	8.84763e+06	1.53007e+07	9.49395e+06	1.40741e+07	1.33358e+07	1.27606e+07	1.18915e+07	1.60544e+07	1.34328e+07	1.45182e+07	High	High	High
Msil_0264	MSIL_RS01360	-2.69649e+16	FALSE	Low	IsMasterProtein	2501033283_Msil_0264	Predicted_ICC-like_phosphoesterases	0.054	1.893	4	1	2	1	239	25.3	7.97	0	2.31	1	1																											Not Found	Not Found	Not Found
Msil_0253	MSIL_RS01305	-1.9944e+18	FALSE	High	IsMasterProtein	2501033272_Msil_0253	HPr_kinase	0	26.672	35	5	14	5	186	19.8	8.76	174	23.17	5	5	1.421	0.703	4.018	2.814	0.891	1.179	3.585	1.07	0.866315	0.943382	0.913572	0.894894	0.984914	0.970788	0.974788	0.99514	32899.7	71438.4	46741.2	66734	46932.6	132177	131519	59445.8	55329.5	117956	High	High	High
Msil_0267	MSIL_RS01375	-6.40762e+18	FALSE	High	IsMasterProtein	2501033286_Msil_0267	conserved_hypothetical_protein	0	6.054	24	1	4	1	85	9.3	5.14	61	6.93	1	1	0.48	1.65	5.013	9.805	5.827	3.213	5.51	8.03	0.196794	0.772178	0.849403	0.185476	0.149601	0.410487	0.944315	0.000217793	30986.8	43913.1	14874	5468.48	9020.64	155343	145836	31864.1	28983.4	170752	High	High	High
Msil_0254	MSIL_RS01310	-5.24897e+18	FALSE	High	IsMasterProtein	2501033273_Msil_0254	integral_membrane_sensor_signal_transduction_histidine_kinase	0	46.192	17	8	27	8	611	67.4	7.15	403	44.66	8	8	1.632	2.42	5.848	4.717	0.341	0.096	6.266	1.269	0.581963	0.23523	0.698151	0.613366	0.812482	0.143732	0.684637	0.896011	95522	165758	155855	130581	316028	558604	735095	44592.3	30381.4	598543	High	High	High
Msil_0255	MSIL_RS01315	2.99581e+18	FALSE	High	IsMasterProtein	2501033274_Msil_0255	two_component_transcriptional_regulator,_winged_helix_family	0	126.566	50	15	241	15	231	26.3	5.49	2954	351.18	15	12	0.771	0.628	1.634	1.592	0.776	1.419	2.374	1.5	0.817312	0.852953	0.989214	0.977798	0.987948	0.955945	0.944315	0.598326	7.19733e+06	1.18564e+07	5.54788e+06	7.90371e+06	4.96227e+06	1.1763e+07	8.83141e+06	6.13462e+06	7.03914e+06	1.70891e+07	High	High	High
Msil_0261	MSIL_RS01345	4.99468e+18	FALSE	High	IsMasterProtein	2501033280_Msil_0261	conserved_hypothetical_protein	0	20.518	26	2	9	2	104	10.8	9.58	184	22.49	1	2	1.576	1.36	8.149	2.401	1.265	0.817	8.386	1.931	0.681673	0.91341	0.504007	0.926521	0.928521	0.996388	0.414873	0.458507	70594.8	128226	111266	66402.3	90274.5	575270	267110	84020.8	73789.8	592017	High	High	High
Msil_0263	MSIL_RS01355	-4.39845e+18	FALSE	High	IsMasterProtein	2501033282_Msil_0263	DEAD/H_associated_domain_protein	0	24.777	4	3	18	3	890	97.2	9.14	196	21.86	3	3	1.664	1.031	1.157	0.67	0.419	0.216	1.429	0.841	0.543254	0.992084	0.991169	0.948034	0.877067	0.652211	0.989503	0.99718	199295	210812	331612	250650	258399	230505	222257	105048	55732.9	284888	High	High	High
Msil_0265	MSIL_RS01365	7.51365e+18	FALSE	High	IsMasterProtein	2501033284_Msil_0265	Sel1_domain_protein_repeat-containing_protein	0	93.769	20	13	62	13	884	91.2	5.91	789	100.16	13	13	1.317	1.266	3.791	2.876	0.616	0.345	4.199	1.025	0.913812	0.944291	0.913572	0.837783	0.966361	0.689744	0.944315	0.99514	324746	1.86985e+06	427636	1.82359e+06	2.30957e+06	1.23117e+06	1.22985e+06	1.12423e+06	795842	1.3636e+06	High	High	High
Msil_0268	MSIL_RS01380	8.99406e+18	FALSE	High	IsMasterProtein	2501033287_Msil_0268	Polyribonucleotide_nucleotidyltransferase	0	591.174	75	60	2104	60	714	77.2	5.45	24777	3288.53	59	56	0.962	0.9	0.383	0.403	0.643	0.819	0.513	0.811	0.989012	0.997239	0.913572	0.794302	0.964751	0.996388	0.959888	0.99718	1.18555e+09	5.91103e+08	1.14049e+09	7.29158e+08	6.56105e+08	4.53761e+08	4.59486e+08	4.69142e+08	5.37143e+08	6.0853e+08	High	High	High
Msil_0269	MSIL_RS01385	1.31592e+18	FALSE	High	IsMasterProtein	2501033288_Msil_0269	ribosomal_protein_S15	0	49.08	52	6	157	6	89	10.5	10.21	2049	252.6	6	4	0.793	0.706	0.646	0.465	0.779	1.262	0.741	1.796	0.859447	0.946069	0.960044	0.837783	0.987948	0.970788	0.988958	0.34378	7.09243e+07	9.38673e+07	5.62097e+07	5.22788e+07	3.69062e+07	4.58054e+07	2.61447e+07	4.07448e+07	4.65768e+07	5.25662e+07	High	High	High
Msil_0271	MSIL_RS01395	2.28512e+18	FALSE	High	IsMasterProtein	2501033290_Msil_0271	Calcium-binding_EF-hand-containing_protein	0	189.284	72	12	914	12	130	13.4	4.65	7154	1295.21	12	12	38.891	25.916	1.235	5.025	0.106	1.499	0.631	0.253	2.32083e-15	4.12263e-13	0.993726	0.562453	0.00771312	0.892101	0.94883	0.0493426	2.41232e+06	1.48724e+06	9.38182e+07	5.88253e+06	1.52453e+08	2.98038e+06	4.7139e+08	624530	2.2851e+08	1.52105e+06	High	High	High
Msil_0278	MSIL_RS01430	2.83251e+18	FALSE	High	IsMasterProtein	2501033297_Msil_0278	Glyoxalase/bleomycin_resistance_protein/dioxygenase	0	8.719	13	1	3	1	121	13.1	4.81	145		1																												Not Found	Not Found	Not Found
Msil_0272	MSIL_RS01400	2.09446e+18	FALSE	High	IsMasterProtein	2501033291_Msil_0272	exsB_protein	0	15.452	9	2	10	2	236	26.5	6.79	65	11.09	2	2	2.028	1.768	4.418	3.226	1.026	0.624	3.131	1.383	0.349551	0.675994	0.913572	0.834465	0.975018	0.996388	0.987205	0.880226	18940.3	61787	38411.8	44680	79002.8	83671.7	123917	45840.6	49283.8	59301	High	High	High
Msil_0273	MSIL_RS01405	-8.69963e+18	FALSE	High	IsMasterProtein	2501033292_Msil_0273	NUDIX_hydrolase	0	100.703	40	11	67	11	321	34.9	5.41	1046	128.15	11	11	0.6	0.504	0.49	0.889	0.408	1.245	0.488	1.136	0.40203	0.59382	0.94666	0.984935	0.811287	0.974159	0.938018	0.94477	6.78773e+06	2.9228e+06	4.06926e+06	2.57193e+06	1.29616e+06	3.32651e+06	3.61802e+06	1.04864e+06	1.61329e+06	3.31026e+06	High	High	High
Msil_0274	MSIL_RS01410	6.37942e+17	FALSE	High	IsMasterProtein	2501033293_Msil_0274	DNA_polymerase_III,_subunits_gamma_and_tau	0	97.681	26	16	94	16	628	67.5	5.68	1160	156.67	16	16	0.975	1.225	1.442	1.781	0.854	0.711	1.864	1.291	0.989012	0.946069	0.989657	0.961439	0.987948	0.985619	0.989384	0.883639	1.96901e+06	2.24496e+06	1.91903e+06	1.73869e+06	2.13002e+06	2.83902e+06	3.41773e+06	1.48566e+06	1.51546e+06	3.66966e+06	High	High	High
Msil_0275	MSIL_RS01415	-7.25038e+18	FALSE	High	IsMasterProtein	2501033294_Msil_0275	conserved_hypothetical_protein_TIGR00103	0	103.957	77	8	197	8	107	11.9	5.57	2171	277.67	8	8	1.064	0.94	2.355	1.968	1.348	1.414	2.327	0.951	0.99962	0.999832	0.960044	0.948034	0.903301	0.925156	0.959888	0.99514	4.68988e+06	1.20861e+07	4.99228e+06	1.27128e+07	1.19545e+07	1.10434e+07	9.82529e+06	1.71385e+07	1.69015e+07	1.09145e+07	High	High	High
Msil_0276	MSIL_RS01420	-7.0765e+18	FALSE	High	IsMasterProtein	2501033295_Msil_0276	recombination_protein_RecR	0	31.906	36	5	42	5	201	21.5	6.39	621	54.98	5	5	1.007	0.764	1.895	1.72	0.537	0.763	1.902	0.654	0.99962	0.960589	0.979818	0.96614	0.936706	0.996388	0.989384	0.94477	1.27027e+06	1.22588e+06	1.27871e+06	1.87467e+06	1.43148e+06	2.40699e+06	2.19995e+06	1.0076e+06	1.09239e+06	2.41617e+06	High	High	High
Msil_0281	MSIL_RS01445	6.16337e+18	FALSE	High	IsMasterProtein	2501033300_Msil_0281	conserved_hypothetical_protein	0	37.83	25	5	38	5	280	29.2	9.17	648	69.66	5	5	1.041	1.19	1.419	1.328	1.085	0.795	1.681	1.222	0.99962	0.954811	0.989657	0.988776	0.964751	0.999101	0.99999	0.941617	412295	650492	429088	532433	633618	584907	569992	577753	503543	692973	High	High	High
Msil_0282	MSIL_RS01450	-6.54376e+18	FALSE	High	IsMasterProtein	2501033301_Msil_0282	Undecaprenyl-diphosphatase	0	42.646	20	4	20	4	291	31.2	8.69	408	26.33	4	3	1.811	2.758	3.123	2.531	1.476	0.617	4.042	1.432	0.486691	0.189153	0.948025	0.916459	0.898235	0.996388	0.959888	0.861368	46797.6	50514.6	84753	35272	97293.1	146135	214503	52063.3	60063.9	189158	High	High	High
Msil_0283	MSIL_RS01455	2.2651e+18	FALSE	High	IsMasterProtein	2501033302_Msil_0283	fumarate_hydratase,_class_II	0	159.52	49	21	202	21	468	49.9	6.54	2482	311.91	20	21	0.942	0.303	1.995	2.363	1.67	5.398	2.131	1.058	0.989012	0.0940753	0.970357	0.923624	0.790862	0.0597936	0.959888	0.94477	7.785e+06	1.04661e+07	7.33134e+06	9.8968e+06	2.99544e+06	1.55273e+07	1.73276e+07	1.65257e+07	1.61704e+07	1.65886e+07	High	High	High
Msil_0284	MSIL_RS01460	6.18868e+18	FALSE	High	IsMasterProtein	2501033303_Msil_0284	RNA_polymerase,_sigma-24_subunit,_ECF_subfamily	0	47.565	29	6	64	6	185	20.2	5.95	845	99.73	6	6	1.122	1.063	1.034	0.975	0.803	0.643	1.805	1.083	0.989012	0.99029	0.989657	0.988776	0.989966	0.974159	0.989384	0.962642	3.5105e+06	3.55024e+06	3.93819e+06	3.2789e+06	3.48599e+06	3.62864e+06	3.83796e+06	2.63268e+06	2.24122e+06	6.33654e+06	High	High	High
Msil_0285	MSIL_RS01465	6.99657e+18	FALSE	High	IsMasterProtein	2501033304_Msil_0285	conserved_hypothetical_protein	0	24.476	23	3	28	3	94	9.9	8.13	429	49.3	3	3	1.938	0.665	2.452	1.216	0.961	1.569	3.751	1.263	0.304988	0.896936	0.960044	0.994952	0.983466	0.927012	0.876089	0.883339	1.39858e+06	3.66694e+06	2.71062e+06	2.90446e+06	1.93175e+06	3.42922e+06	3.2973e+06	2.79061e+06	3.03144e+06	5.24585e+06	High	High	High
Msil_0286	MSIL_RS01470	3.14444e+18	FALSE	High	IsMasterProtein	2501033305_Msil_0286	response_regulator_receiver_protein	0	100.831	34	10	377	10	274	29.9	4.84	4589	667.51	10	9	1.491	0.726	2.86	1.833	1.056	1.515	3.383	0.866	0.726106	0.946069	0.94666	0.953214	0.974397	0.886691	0.770463	0.99718	1.06077e+07	2.38464e+07	1.58176e+07	2.75501e+07	2.00142e+07	3.03409e+07	2.89958e+07	2.91062e+07	3.03283e+07	3.58814e+07	High	High	High
Msil_0293	MSIL_RS01505	3.88477e+18	FALSE	Medium	IsMasterProtein	2501033312_Msil_0293	Predicted_endonuclease_distantly_related_to_archaeal_Holliday_junction_resolvase	0.021	2.661	6	1	2	1	124	14.1	10.96	31	2.12	1	1	1.019	0.412	0.864	0.58	0.199	0.409	1.146	0.28	0.99962	0.389786	0.979818	0.899635	0.50955	0.970788	0.977162	0.127563	69244.8	15518.6	70531.1	55435.1	22828.8	59825.8	40896.5	11052	9332.21	79338.3	High	High	High
Msil_0287	MSIL_RS01475	7.30137e+18	FALSE	High	IsMasterProtein	2501033306_Msil_0287	conserved_hypothetical_protein	0	8.738	9	2	11	2	187	19.4	9.44	217	20.69	2	1	1.469	1.326	2.88	2.118	0.966	0.603	3.095	0.788	0.752222	0.90702	0.94666	0.94131	0.978551	0.996244	0.96672	0.995703	150059	142771	220498	181125	240114	432144	467098	174977	144824	464371	High	High	High
Msil_0288	MSIL_RS01480	-4.87379e+18	FALSE	High	IsMasterProtein	2501033307_Msil_0288	protein_of_unknown_function_DUF883_ElaB	0	89.663	58	7	223	7	106	10.9	5.24	3479	414.34	7	7	1.324	1.085	2.325	1.465	0.903	0.674	2.306	0.737	0.912989	0.983842	0.960044	0.984935	0.987948	0.978548	0.944315	0.99514	1.35819e+07	1.6804e+07	1.79808e+07	2.27944e+07	2.47289e+07	3.1574e+07	2.63463e+07	2.05871e+07	1.66764e+07	3.13184e+07	High	High	High
Msil_0289	MSIL_RS01485	-7.90412e+18	FALSE	High	IsMasterProtein	2501033308_Msil_0289	protein_of_unknown_function_DUF892	0	121.997	66	14	214	14	162	18	5.16	2087	308.05	14	14	1.094	1.298	4.626	3.082	3.355	1.089	15.243	1.648	0.996671	0.928444	0.845284	0.822003	0.197836	0.97985	0.0107182	0.458507	3.42339e+06	1.78902e+07	3.74382e+06	1.08574e+07	1.40979e+07	1.58359e+07	1.15376e+07	3.64288e+07	1.53511e+07	5.21841e+07	High	High	High
Msil_0291	MSIL_RS01495	3.48395e+18	FALSE	High	IsMasterProtein	2501033310_Msil_0291	Extracellular_ligand-binding_receptor	0	37.945	23	6	40	6	403	41.4	6.81	469	63.42	6	6	1.144	1.526	1.272	1.521	1.247	1.01	1.911	1.093	0.989012	0.772566	0.991169	0.98362	0.92257	0.980798	0.992348	0.9731	337578	373710	386356	341967	521849	429231	587789	426339	527126	645033	High	High	High
Msil_0298	MSIL_RS01530	-7.01372e+18	FALSE	High	IsMasterProtein	2501033317_Msil_0298	hypothetical_protein	0	6.939	29	1	44	1	98	10.3	3.98	457	95.95	1	1	0.045	1.033	2.359	34.739	1.662	0.747	3.984	0.7	2.32083e-15	0.997239	0.973712	0.002899	0.870467	0.996388	0.974788	0.994804	3687.69	7795.9	166.385	11139.9	11507.8	8700.76	5780.01	18516.9	8593.25	14693.6	High	High	Not Found
Msil_0292	MSIL_RS01500	-6.50231e+18	FALSE	High	IsMasterProtein	2501033311_Msil_0292	Uroporphyrin-III_C/tetrapyrrole_(Corrin/Porphyrin)_methyltransferase	0	115.872	47	13	148	13	329	34.5	5.96	1982	235.32	13	13	1.65	0.311	0.579	0.312	0.254	0.935	0.917	0.287	0.55228	0.106569	0.960044	0.696096	0.380108	0.996388	0.983748	0.159194	1.87036e+06	971801	3.08619e+06	3.38808e+06	1.05265e+06	1.0829e+06	963649	859141	984503	1.715e+06	High	High	High
Msil_0294	MSIL_RS01510	5.72585e+17	FALSE	High	IsMasterProtein	2501033313_Msil_0294	Uncharacterized_conserved_protein	0	20.359	15	3	6	3	323	36	7.06	96	13.86	3	3	0.673	0.805	0.534	0.865	0.733	0.635	0.935	0.665	0.606268	0.968117	0.94666	0.96614	0.989966	0.996388	0.959888	0.94477	108341	28076.9	72898.8	42229.3	33989.7	57893.2	63029.3	30951.8	21590.7	101325	High	High	High
Msil_0295	MSIL_RS01515	-3.84492e+18	FALSE	High	IsMasterProtein	2501033314_Msil_0295	quinolinate_synthetase_complex,_A_subunit	0	53.707	26	8	36	8	345	37.4	6.05	372	57.5	8	7	0.873	0.413	2.158	2.154	0.592	0.971	2.245	0.621	0.956228	0.357777	0.960044	0.94185	0.975018	0.984209	0.989384	0.915021	181911	239894	158769	386277	159354	392647	341978	228605	154811	408449	High	High	High
Msil_0306	MSIL_RS01570	-1.34225e+18	FALSE	High	IsMasterProtein	2501033325_Msil_0306	protein_of_unknown_function_DUF1109	0	6.272	6	1	2	1	210	22.1	9.16	43	4.03	1	1	1.197	1.639	2.529	2.518	0.756	0.466	2.942	0.838	0.989012	0.756303	0.960044	0.935606	0.997057	0.977721	0.988958	0.99718	12201.3	13221.7	14599.7	15775.9	25862.9	30861.4	36766.3	11925.8	12055.6	35899.2	High	High	High
Msil_0296	MSIL_RS01520	-2.76823e+18	FALSE	High	IsMasterProtein	2501033315_Msil_0296	L-aspartate_oxidase	0	17.226	10	4	15	4	506	51.9	6.58	147	20.12	4	4	1.113	0.607	0.758	0.745	0.511	0.708	1.037	2.072	0.989012	0.830223	0.970357	0.953214	0.952012	0.996388	0.974788	0.387983	180306	159673	200617	77048	46772.8	136742	149490	39363.2	33133	187031	High	High	High
Msil_0297	MSIL_RS01525	4.78777e+18	FALSE	High	IsMasterProtein	2501033316_Msil_0297	nicotinate-nucleotide_pyrophosphorylase	0	92.388	44	14	137	14	282	29.2	6.71	1574	187.89	14	13	0.939	1.59	1.333	1.656	1.362	0.639	1.884	1.534	0.989012	0.727786	0.989657	0.966949	0.903301	0.977721	0.988958	0.601112	4.04273e+06	9.55719e+06	3.79435e+06	6.23155e+06	9.91073e+06	5.38738e+06	6.28227e+06	8.48816e+06	6.32963e+06	7.61835e+06	High	High	High
Msil_0301	MSIL_RS01545	-6.16039e+18	FALSE	High	IsMasterProtein	2501033320_Msil_0301	DoxX_family_protein	0.001	5.862	16	2	8	2	157	17.5	6.79	25	8.35	2	2	2.188	1.174	7.314	5.054	0.859	1.365	5.867	0.771	0.31047	0.968117	0.694991	0.684445	0.987948	0.932144	0.944315	0.99718	3659.38	6865.49	8005.78	8907.03	10457	26765.5	40457.5	7651.13	14270.2	21468.9	High	High	High
Msil_0304	MSIL_RS01560	-8.89057e+18	FALSE	High	IsMasterProtein	2501033323_Msil_0304	Predicted_integral_membrane_protein	0	12.482	33	3	22	3	98	9.5	8.18	129	27.07	3	3	0.797	0.901	5.442	3.757	8.793	6.801	3.278	0.807	0.863977	0.997239	0.751385	0.763933	0.00125672	0.0235092	0.959888	0.99718	459532	384235	366254	476112	429191	2.50073e+06	1.37614e+06	4.18662e+06	2.91907e+06	1.50612e+06	High	High	High
Msil_0305	MSIL_RS01565	-6.68951e+18	FALSE	High	IsMasterProtein	2501033324_Msil_0305	RNA_polymerase,_sigma-24_subunit,_ECF_subfamily	0	10.769	10	2	11	2	185	20.3	9.29	135	13.95	2	2	1.323	1.161	1.127	1.004	0.797	0.669	1.694	1.232	0.912989	0.963867	0.991169	0.990025	0.999008	0.98876	0.992838	0.923145	1.17253e+06	1.14607e+06	1.55179e+06	930030	1.0796e+06	1.3217e+06	1.55765e+06	741273	722395	1.98655e+06	High	High	High
Msil_0307	MSIL_RS01575	8.96078e+18	FALSE	High	IsMasterProtein	2501033326_Msil_0307	AMP-dependent_synthetase_and_ligase	0	87.152	27	12	99	12	571	62.4	7.52	944	140.47	12	12	0.684	0.817	1.187	1.849	0.531	0.424	1.605	1.862	0.599326	0.978421	0.99904	0.953214	0.920866	0.842543	0.988958	0.331365	6.70574e+06	6.62558e+06	4.58687e+06	3.55862e+06	2.9069e+06	7.95998e+06	8.48106e+06	1.89071e+06	1.23161e+06	1.07595e+07	High	High	High
Msil_0309	MSIL_RS01585	4.40281e+18	FALSE	High	IsMasterProtein	2501033328_Msil_0309	periplasmic_glucan_biosynthesis_protein_MdoG	0	170.353	46	19	217	18	524	57.9	6.34	2019	362.15	19	19	1.03	1.007	0.696	0.726	0.533	0.518	0.796	0.527	0.99962	0.997239	0.969592	0.953214	0.913007	0.942481	0.988958	0.764278	1.1806e+07	6.91462e+06	1.21562e+07	1.31246e+07	1.32137e+07	8.21756e+06	8.8302e+06	6.99764e+06	6.84193e+06	9.40111e+06	High	High	High
Msil_0310	MSIL_RS01590	6.97985e+18	FALSE	High	IsMasterProtein	2501033329_Msil_0310	Mg2_transporter_protein_CorA_family_protein	0	53.933	22	8	67	8	328	36.6	5.95	939	108.58	8	8	1.688	2.399	4.374	2.87	1.951	0.727	5.12	1.285	0.518342	0.243077	0.858639	0.837783	0.673084	0.996388	0.66216	0.898583	876597	674310	1.47993e+06	524588	1.2586e+06	3.83457e+06	4.24702e+06	1.02324e+06	914805	4.48807e+06	High	High	High
Msil_0311	MSIL_RS01595	4.52995e+18	FALSE	High	IsMasterProtein	2501033330_Msil_0311	pseudouridine_synthase	0	6.957	7	2	9	2	234	25.4	9.26	105	4.44	2	1	0.622	1.268	0.497	0.816	0.325	0.143	0.678	0.843	0.460422	0.944925	0.94666	0.96614	0.762906	0.377371	0.944315	0.99718	393860	130450	245081	154747	196146	195920	199961	50250.3	27970.6	266870	High	High	High
Msil_0312	MSIL_RS01600	-2.18685e+18	FALSE	High	IsMasterProtein	2501033331_Msil_0312	Sel1_domain_protein_repeat-containing_protein	0	52.87	25	9	50	9	322	33.6	8.95	497	72.58	9	9	0.865	0.829	1.122	1.103	1.062	0.983	1.059	0.881	0.956228	0.985265	0.991169	0.994952	0.964751	0.996388	0.989384	0.999726	2.20077e+06	1.45619e+06	1.90352e+06	1.65382e+06	1.37108e+06	2.46851e+06	2.09867e+06	1.75591e+06	1.3481e+06	2.33022e+06	High	High	High
Msil_0313	MSIL_RS01605	-3.64832e+18	FALSE	High	IsMasterProtein	2501033332_Msil_0313	thiamine_monophosphate_synthase	0	83.134	52	7	185	7	210	22	4.7	1962	268.96	7	7	1.14	0.949	0.793	0.644	0.622	0.524	0.896	0.607	0.989012	0.999832	0.983955	0.948034	0.959322	0.926434	0.997627	0.883339	1.84676e+07	1.34233e+07	2.10589e+07	2.21263e+07	2.09961e+07	1.46431e+07	1.35651e+07	1.37524e+07	1.10006e+07	1.65389e+07	High	High	High
Msil_0314	MSIL_RS01610	-2.45059e+18	FALSE	High	IsMasterProtein	2501033333_Msil_0314	protein-export_protein_SecB	0	92.368	83	10	731	10	161	17.6	4.74	5302	919.68	10	10	1.245	1.219	0.498	0.4	0.555	0.389	0.728	0.711	0.956228	0.946069	0.947407	0.790073	0.927467	0.734022	0.988958	0.97986	3.55547e+08	2.72239e+08	4.42757e+08	3.83032e+08	4.66861e+08	1.77188e+08	1.77249e+08	2.12699e+08	1.81714e+08	2.58691e+08	High	High	High
Msil_0315	MSIL_RS01615	8.52109e+18	FALSE	High	IsMasterProtein	2501033334_Msil_0315	DNA_polymerase_beta_domain_protein_region	0	11.987	22	2	4	2	97	11.4	6	96	6.4	2	2	2.695	0.719	2.297	0.549	1.428	1.838	2.756	2.182	0.116888	0.946069	0.979818	0.87091	0.92257	0.822114	0.989384	0.572962	3067.98	10298.1	8269.64	4718.99	3392.25	7048.47	4542.58	6739.49	6234.02	8454.31	High	High	High
Msil_0316	MSIL_RS01620	6.24307e+17	FALSE	High	IsMasterProtein	2501033335_Msil_0316	protein_of_unknown_function_DUF86	0	40.626	60	7	33	7	120	14	5.66	399	46.75	7	7	1.101	1.131	2.147	1.862	1.463	1.197	2.083	1.192	0.991877	0.968117	0.960044	0.953214	0.867223	0.971892	0.989384	0.94477	417158	871984	459375	731606	827483	895706	855215	1.07045e+06	990413	868929	High	High	High
Msil_0317	MSIL_RS01625	6.80759e+18	FALSE	High	IsMasterProtein	2501033336_Msil_0317	cobalt_chelatase,_pCobT_subunit	0	107.325	30	19	118	19	644	71.6	5.31	1457	193.81	18	19	0.861	1.006	0.942	1.134	0.694	0.666	1.292	0.922	0.955126	0.997239	0.989657	0.997548	0.983466	0.97947	0.99999	0.99718	3.1156e+06	2.37886e+06	2.68391e+06	2.58015e+06	2.59692e+06	2.93388e+06	3.04276e+06	1.79132e+06	1.72914e+06	4.02559e+06	High	High	High
Msil_0318	MSIL_RS01630	8.73737e+18	FALSE	High	IsMasterProtein	2501033337_Msil_0318	cobalt_chelatase,_pCobS_small_subunit	0	80.387	45	17	120	17	332	37.2	5.88	1099	160.82	17	14	1.003	0.829	0.866	0.954	0.449	0.608	1.222	0.868	0.997514	0.985265	0.989214	0.988327	0.824578	0.971892	0.992348	0.99718	1.48827e+07	8.62708e+06	1.49321e+07	9.93568e+06	8.2398e+06	1.28846e+07	1.42412e+07	4.46051e+06	5.01287e+06	1.81829e+07	High	High	High
Msil_0319	MSIL_RS01635	-7.68798e+18	FALSE	High	IsMasterProtein	2501033338_Msil_0319	heat_shock_protein_DnaJ_domain_protein	0.002	5.131	8	2	9	2	199	22.3	9.5	57	14.28	1	2	0.795	0.465	0.916	0.582	0.874	0.857	1.268	1.656	0.859671	0.502512	0.989214	0.926521	0.987948	0.98728	0.989384	0.647689	387347	270228	307908	163156	75913.3	354823	179225	142589	65046.8	491064	High	High	High
Msil_0320	MSIL_RS01640	6.70228e+18	FALSE	High	IsMasterProtein	2501033339_Msil_0320	BolA_family_protein	0	66.786	48	4	48	4	108	11.3	7.74	823	106.08	4	4	1.402	0.782	3.136	1.383	1.211	1.445	4.082	1.148	0.82657	0.968117	0.938935	0.988327	0.939404	0.954138	0.781832	0.943838	2.38669e+06	4.09398e+06	3.34651e+06	3.56598e+06	2.78859e+06	7.48545e+06	4.62981e+06	4.31689e+06	4.0297e+06	9.74227e+06	High	High	High
Msil_0321	MSIL_RS01650	-8.86325e+18	FALSE	High	IsMasterProtein	2501033341_Msil_0321	response_regulator_receiver_protein	0	56.476	42	6	81	6	186	20.7	6.55	743	131.23	6	6	1.032	0.983	1.089	0.972	0.791	0.791	1.06	0.672	0.99962	0.997239	0.991169	0.988776	0.989883	0.996388	0.989384	0.952067	4.43791e+06	4.03467e+06	4.58179e+06	5.99978e+06	5.89846e+06	4.83095e+06	4.45149e+06	4.74397e+06	4.66523e+06	4.70308e+06	High	High	High
Msil_0322	MSIL_RS01655	-1.76082e+18	FALSE	High	IsMasterProtein	2501033342_Msil_0322	integral_membrane_sensor_signal_transduction_histidine_kinase	0	21.247	8	3	7	3	444	47.9	7.11	172	15.94	3	2	1.505	1.408	1.767	1.378	0.708	0.463	3.543	0.802	0.807014	0.896936	0.989657	0.994952	0.989966	0.977721	0.974788	0.99718	22325.6	15820.8	33604.3	19718.5	27767.5	39446.3	46306.7	13960.6	12848.7	79096.5	High	High	High
Msil_0323	MSIL_RS01660	5.65795e+18	FALSE	High	IsMasterProtein	2501033343_Msil_0323	polyhydroxyalkanoate_depolymerase,_intracellular	0	30.509	13	6	24	6	427	47.6	6.58	257	30.57	6	6	1.92	0.984	1.246	0.664	0.686	0.806	2.823	0.702	0.314681	0.997239	0.993503	0.948034	0.983466	0.999101	0.974788	0.9731	294105	669425	564783	954193	938900	366400	374930	654594	757032	830306	High	High	High
Msil_0325	MSIL_RS01670	8.19134e+18	FALSE	High	IsMasterProtein	2501033345_Msil_0325	ribosomal_protein_L28	0	36.961	53	5	150	5	96	10.5	10.9	1382	205.02	5	5	1.133	0.906	0.435	0.353	0.468	0.467	0.558	0.773	0.989012	0.997239	0.922988	0.765581	0.856962	0.863095	0.965024	0.99718	5.11958e+07	2.92094e+07	5.80165e+07	3.78021e+07	3.42546e+07	2.22907e+07	2.04819e+07	1.76738e+07	1.59845e+07	2.85719e+07	High	High	High
Msil_0326	MSIL_RS01675	-5.27599e+17	FALSE	High	IsMasterProtein	2501033346_Msil_0326	glutathione-dependent_formaldehyde-activating_GFA	0	10.177	22	3	8	3	144	15.8	7.62	62	4.94	3	3	1.15	1.363	1.051	0.894	0.659	0.334	1.047	1.684	0.989012	0.896936	0.989657	0.98362	0.983466	0.904309	0.974788	0.616711	220743	222008	253940	131821	179674	231956	226944	86834.7	60072.7	231108	High	High	High
Msil_0327	MSIL_RS01680	8.85337e+18	FALSE	High	IsMasterProtein	2501033347_Msil_0327	cell_divisionFtsK/SpoIIIE	0	46.202	13	11	43	11	881	94.1	6.33	404	62.77	11	11	1.199	0.639	1.255	1.048	0.277	0.471	1.286	0.511	0.986109	0.874497	0.991323	0.994952	0.546243	0.927351	0.994155	0.747805	928482	1.11257e+06	1.11302e+06	2.17858e+06	1.39284e+06	1.16547e+06	1.16639e+06	604322	655997	1.194e+06	High	High	High
Msil_0328	MSIL_RS01685	3.16796e+18	FALSE	High	IsMasterProtein	2501033348_Msil_0328	O-succinylhomoserine_(thiol)-lyase	0	130.844	34	13	188	13	385	40.6	6.52	2196	279.07	13	13	1.27	1.318	0.911	0.622	0.921	0.552	1.308	0.8	0.951902	0.91341	0.989214	0.94131	0.987948	0.954138	0.989384	0.99718	1.34325e+07	1.36919e+07	1.70535e+07	1.71091e+07	2.25494e+07	1.22335e+07	1.06093e+07	1.57511e+07	1.24386e+07	1.75673e+07	High	High	High
Msil_0329	MSIL_RS01690	4.87615e+18	FALSE	High	IsMasterProtein	2501033349_Msil_0329	outer_membrane_lipoprotein_carrier_protein_LolA	0	80.742	58	11	122	11	227	24.8	7.49	918	146.61	11	11	1.167	0.968	1.082	0.889	0.848	0.772	1.224	0.871	0.989012	0.998357	0.989657	0.984935	0.997057	0.996388	0.992348	0.99718	5.26304e+07	6.10177e+07	6.14091e+07	7.00489e+07	6.78228e+07	5.69606e+07	5.46113e+07	5.9403e+07	5.23882e+07	6.44241e+07	High	High	High
Msil_0330	MSIL_RS01695	-9.06351e+18	FALSE	High	IsMasterProtein	2501033350_Msil_0330	exodeoxyribonuclease_III_Xth	0	33.114	23	5	24	5	270	30.3	7.69	203	42.23	5	5	0.744	0.466	0.217	0.373	0.279	0.734	0.323	1.156	0.75912	0.489869	0.646866	0.781288	0.557029	0.996388	0.633046	0.953665	1.88659e+06	1.42781e+06	1.40344e+06	1.23494e+06	575457	408579	523320	344577	422608	608614	High	High	High
Msil_0331	MSIL_RS01700	-5.00995e+18	FALSE	High	IsMasterProtein	2501033351_Msil_0331	cyclic_nucleotide-binding_protein	0	51.872	63	9	38	9	150	16.2	6.79	648	51.3	8	8	0.999	0.731	0.827	0.797	0.7	0.963	1.216	1.078	0.997514	0.946069	0.985937	0.966949	0.983466	0.996388	0.99999	0.9731	3.05567e+06	2.87122e+06	3.05345e+06	2.6632e+06	1.94548e+06	2.52679e+06	2.43443e+06	1.86507e+06	1.87409e+06	3.71705e+06	High	High	High
Msil_0332	MSIL_RS01705	1.26307e+17	FALSE	High	IsMasterProtein	2501033352_Msil_0332	two_component_transcriptional_regulator,_winged_helix_family	0	83.589	46	11	170	11	228	25.8	5.86	2016	243.65	11	10	0.943	0.95	0.698	0.824	0.181	0.123	1.163	0.834	0.989012	0.999832	0.969684	0.977798	0.112801	0.0183335	0.997627	0.998403	4.64911e+07	2.27238e+07	4.38298e+07	2.72416e+07	2.58781e+07	3.24406e+07	3.60968e+07	4.93462e+06	3.17504e+06	5.40749e+07	High	High	High
Msil_0333	MSIL_RS01710	6.95036e+18	FALSE	High	IsMasterProtein	2501033353_Msil_0333	DNA_binding_domain_protein,_excisionase_family	0	43.897	33	8	25	8	296	32.5	6.83	340	42.84	7	8	0.965	0.77	1.074	1.074	0.405	0.542	1.25	0.917	0.989012	0.965208	0.989657	0.994952	0.872994	0.984209	0.989384	0.99718	401870	235842	387758	257150	198060	431751	416398	104238	107407	502234	High	High	High
Msil_0334	MSIL_RS01715	4.06083e+18	FALSE	High	IsMasterProtein	2501033354_Msil_0334	Uncharacterized_protein_conserved_in_bacteria	0	10.474	18	2	8	2	179	20	11.05	112	14.19	2	2	0.728	0.616	1.199	2.307	0.589	1.094	1.372	0.506	0.75912	0.841858	0.989657	0.947056	0.977153	0.970788	0.989384	0.760337	57939.6	27339.4	42196	54070.2	33324.8	69444.9	97339.5	31823.5	36453.2	79466.3	High	High	High
Msil_0335	MSIL_RS01720	-1.56609e+18	FALSE	High	IsMasterProtein	2501033355_Msil_0335	alanine_racemase_domain_protein	0	98.026	58	13	95	13	230	24.8	7.42	1169	164.3	13	12	1.038	0.593	1.032	0.854	1.104	1.872	1.127	0.971	0.99962	0.792543	0.989657	0.98362	0.964751	0.837813	0.992838	0.99514	3.72828e+06	4.69948e+06	3.86839e+06	4.84016e+06	2.86842e+06	3.84868e+06	3.30311e+06	5.34288e+06	5.37076e+06	4.20141e+06	High	High	High
Msil_0336	MSIL_RS01725	-7.9342e+18	FALSE	High	IsMasterProtein	2501033356_Msil_0336	leucyl-tRNA_synthetase	0	340.92	60	45	325	45	876	97.9	6.13	3673	524.17	45	45	1.181	0.331	0.824	0.839	0.524	2.225	0.95	0.867	0.989012	0.145389	0.985937	0.979801	0.903301	0.673647	0.997627	0.99718	1.25393e+07	1.19936e+07	1.48093e+07	1.3834e+07	4.58062e+06	1.03289e+07	1.24291e+07	7.24482e+06	1.01922e+07	1.19082e+07	High	High	High
Msil_0337	MSIL_RS01730	7.73353e+18	FALSE	High	IsMasterProtein	2501033357_Msil_0337	Predicted_secreted_(periplasmic)_protein	0	14.023	12	2	12	2	179	18.8	9.14	312	20.12	2	2	1.205	1.517	4.074	2.583	1.824	0.852	5.171	1.244	0.989012	0.834176	0.913572	0.923142	0.808154	0.985619	0.944315	0.94477	50160.4	51859.4	60442.4	41673.1	63214.7	204335	156150	75999.7	53833.4	259361	High	High	High
Msil_0338	MSIL_RS01735	-4.78612e+18	FALSE	High	IsMasterProtein	2501033358_Msil_0338	integrase,_catalytic_region	0.004	4.397	25	2	6	2	64	7.1	5.97	58	6.75	2	2	1.826	1.142	0.452	0.288	0.201	0.125	1.369	0.46	0.397369	0.968117	0.913572	0.624156	0.337221	0.152969	0.989384	0.657449	232666	199049	424883	432273	493763	105054	122538	86842.2	61752	318423	High	High	High
Msil_0339	MSIL_RS01740	-1.04208e+18	FALSE	High	IsMasterProtein	2501033359_Msil_0339	DNA_polymerase_III,_delta_subunit	0	19.04	12	4	22	4	338	36	7.62	309	30.65	4	4	0.918	0.594	1.247	1.215	0.504	0.675	1.346	0.696	0.987416	0.806205	0.995199	0.994952	0.940401	0.999101	0.989384	0.958124	210389	99393.3	193167	142764	84821.4	262372	234702	71990.6	57296.5	283135	High	High	High
Msil_0340	MSIL_RS01745	9.31117e+17	FALSE	High	IsMasterProtein	2501033360_Msil_0340	ATP_synthase_F1,_delta_subunit	0	228.07	94	17	811	17	188	20.1	7.52	12432	1378.49	17	15	1.563	1.542	1.368	0.861	1.507	0.938	1.455	0.983	0.636277	0.761292	0.989657	0.98362	0.859323	0.996388	0.988958	0.994804	6.44583e+07	7.2821e+07	1.00746e+08	7.40651e+07	1.14242e+08	8.81561e+07	8.67815e+07	1.1159e+08	1.07123e+08	9.37874e+07	High	High	High
Msil_0341	MSIL_RS01750	8.04928e+18	FALSE	High	IsMasterProtein	2501033361_Msil_0341	ATP_synthase_F1,_alpha_subunit	0	386.376	60	37	2128	37	509	54.7	6.1	25298	3119.38	37	34	1.473	1.012	1.08	0.712	1.142	1.116	1.064	0.586	0.750358	0.997239	0.989657	0.953214	0.959216	0.977721	0.99999	0.860376	5.23996e+08	3.95406e+08	7.71809e+08	6.74234e+08	6.82162e+08	5.65997e+08	5.49419e+08	7.70278e+08	7.61305e+08	5.57356e+08	High	High	High
Msil_0350	MSIL_RS01795	4.45133e+18	FALSE	Medium	IsMasterProtein	2501033370_Msil_0350	cation_diffusion_facilitator_family_transporter	0.017	2.84	3	1	2	1	307	33.2	6.7	17	2.77	1	1	1.171	1.52	5.79	3.759	2.306	1.793	2.329	0.825	0.989012	0.830223	0.792262	0.790073	0.657074	0.820104	0.996075	0.99718	18722.2	24489.5	21930.2	29681.7	45125.4	108410	82439.3	68452.1	80896.9	43598.7	High	High	High
Msil_0342	MSIL_RS01755	4.53856e+18	FALSE	High	IsMasterProtein	2501033362_Msil_0342	ATP_synthase_F1,_gamma_subunit	0	222.915	76	23	719	23	291	31.6	9.51	8779	1098.71	23	23	1.206	0.899	1.105	0.867	1.426	1.607	0.966	0.744	0.985468	0.997239	0.991169	0.98362	0.877749	0.853617	0.99999	0.99514	4.92835e+07	3.35926e+07	5.94189e+07	4.51689e+07	4.06032e+07	5.44816e+07	5.1505e+07	6.44186e+07	6.52527e+07	4.76005e+07	High	High	High
Msil_0343	MSIL_RS01760	-1.75265e+18	FALSE	High	IsMasterProtein	2501033363_Msil_0343	ATP_synthase_F1,_beta_subunit	0	706.587	94	36	4985	36	483	51.3	5.03	69837	8020.69	36	34	1.445	1.133	1.04	0.733	1.117	1.039	1.067	0.675	0.795326	0.968117	0.989657	0.958352	0.964751	0.985619	0.99999	0.952164	1.1427e+09	8.95087e+08	1.65075e+09	1.326e+09	1.50286e+09	1.18796e+09	1.21036e+09	1.48128e+09	1.56188e+09	1.21937e+09	High	High	High
Msil_0344	MSIL_RS01765	-2.61779e+18	FALSE	High	IsMasterProtein	2501033364_Msil_0344	ATP_synthase_F1,_epsilon_subunit	0	117.365	84	7	256	7	133	14.4	4.79	3353	488.66	7	6	1.375	1.341	1.065	0.664	1.44	1.016	1.047	0.831	0.859671	0.896936	0.989657	0.948034	0.877067	0.990181	0.99999	0.998313	2.64964e+07	2.61766e+07	3.64298e+07	3.15002e+07	4.22526e+07	2.82276e+07	2.41869e+07	4.53751e+07	4.29469e+07	2.77417e+07	High	High	High
Msil_0345	MSIL_RS19965	-6.5879e+18	FALSE	High	IsMasterProtein	2501033365_Msil_0345	blue_(type_1)_copper_domain_protein	0.003	4.99	14	2	5	2	119	12.8	5.4	18	4.5	2	1	1.578	1.472	1.471	0.916	0.826	0.469	1.516	0.872	0.61701	0.81547	0.989657	0.984935	0.989145	0.955945	0.997627	0.999942	229228	338653	361620	388253	571348	337087	331217	320824	268165	347605	High	High	High
Msil_0348	MSIL_RS01785	2.71828e+17	FALSE	High	IsMasterProtein	2501033368_Msil_0348	ferredoxin	0	6.053	4	2	4	2	589	64.3	9.74	29	3.29	2	2	1.099	1.005	3.533	1.846	0.948	1.381	2.484	0.653	0.997514	0.997239	0.913572	0.96614	0.98025	0.922231	0.989384	0.927788	60966.6	45310.4	66996.5	69388.4	69702.1	215388	123678	65791	96247.8	151468	High	High	High
Msil_0349	MSIL_RS01790	9.19164e+18	FALSE	High	IsMasterProtein	2501033369_Msil_0349	ABC_transporter_related	0	37.745	14	9	29	9	602	65.6	6.71	376	43.53	9	9	1.32	1.171	0.384	0.256	0.429	0.273	0.546	0.429	0.913812	0.960589	0.913572	0.548268	0.875907	0.606307	0.925999	0.589696	909302	341813	1.19986e+06	797298	933819	348899	307448	341933	254886	496557	High	High	High
Msil_0351	MSIL_RS01800	-3.98693e+18	FALSE	High	IsMasterProtein	2501033371_Msil_0351	Carbonate_dehydratase	0	127.622	65	13	268	13	241	25.9	5.83	3448	402.71	13	11	1.143	0.532	1.47	1.381	0.722	1.416	1.414	0.633	0.989012	0.668144	0.989657	0.988327	0.983466	0.925156	0.989384	0.90766	1.71977e+07	1.44653e+07	1.96584e+07	2.28511e+07	1.21607e+07	2.52727e+07	2.7158e+07	1.64874e+07	1.72181e+07	2.43154e+07	High	High	High
Msil_0352	MSIL_RS01805	4.98634e+18	FALSE	High	IsMasterProtein	2501033372_Msil_0352	putative_signal_transduction_protein_with_CBS_domains	0	122.274	59	9	382	9	143	15.5	7.44	6233	643.68	9	9	0.916	1.169	0.801	0.881	0.73	0.688	1.473	1.802	0.986109	0.960589	0.985937	0.984935	0.983466	0.982115	0.988958	0.340765	5.20786e+07	8.25551e+07	4.76781e+07	4.58225e+07	5.35751e+07	4.17229e+07	4.19939e+07	3.34656e+07	3.68448e+07	7.67139e+07	High	High	High
Msil_0353	MSIL_RS01810	-7.29633e+18	FALSE	High	IsMasterProtein	2501033373_Msil_0353	Patatin	0	45.851	30	9	40	9	321	34.1	7.96	363	60.14	9	9	1.313	1.128	2.958	2.37	0.387	0.393	3.299	0.546	0.913812	0.968117	0.94666	0.923142	0.809878	0.837813	0.959888	0.84209	402852	685120	529114	1.25455e+06	1.41519e+06	1.19154e+06	1.25391e+06	485206	556392	1.32883e+06	High	High	High
Msil_0355	MSIL_RS01815	-6.35768e+18	FALSE	High	IsMasterProtein	2501033375_Msil_0355	Phosphoribosyl-AMP_cyclohydrolase	0	72.441	72	8	89	8	141	15.3	5.17	1507	137.76	8	7	1.234	1.205	0.884	0.573	0.884	0.571	0.691	0.467	0.960375	0.950201	0.989214	0.926521	0.989966	0.970227	0.959888	0.647851	2.62574e+06	1.30642e+06	3.24027e+06	2.79971e+06	3.37247e+06	2.32113e+06	1.85789e+06	2.47457e+06	1.92421e+06	1.81395e+06	High	High	High
Msil_0356	MSIL_RS01820	2.07956e+18	FALSE	High	IsMasterProtein	2501033376_Msil_0356	GTP_cyclohydrolase_I	0	40.505	40	7	48	7	213	23.9	6.16	426	48.4	7	6	1.15	0.763	0.962	0.644	0.523	0.514	0.874	0.618	0.989012	0.960589	0.989657	0.948034	0.927021	0.942481	0.974877	0.911252	2.94003e+06	1.67949e+06	3.38099e+06	2.71924e+06	2.07507e+06	2.82867e+06	2.17834e+06	1.42174e+06	1.06747e+06	2.56983e+06	High	High	High
Msil_0357	MSIL_RS01825	4.95543e+18	FALSE	High	IsMasterProtein	2501033377_Msil_0357	nitrogen-fixing_NifU_domain_protein	0	20.934	21	3	14	3	149	16.1	7.91	135	20.52	3	3	0.863	1.084	0.91	1.074	0.356	0.219	0.935	0.836	0.956228	0.984086	0.989214	0.994952	0.806911	0.448011	0.974877	0.99718	1.06899e+06	366891	922097	439094	475828	973148	990182	156211	104015	999544	High	High	High
Msil_0358	MSIL_RS01830	1.80977e+18	FALSE	High	IsMasterProtein	2501033378_Msil_0358	MltA-interacting_MipA_family_protein	0	27.372	16	3	22	3	273	28.6	5.53	373	40.4	3	3	1.501	3.173	5.247	6.092	1.967	0.606	11.549	3.189	0.731199	0.0692475	0.773728	0.428286	0.715652	0.996388	0.232881	0.0493426	108652	266248	163084	83489.2	264920	570076	993549	164186	160494	1.25478e+06	High	High	High
Msil_0360	MSIL_RS01835	-3.31369e+18	FALSE	High	IsMasterProtein	2501033380_Msil_0360	RNA_methyltransferase,_TrmH_family,_group_3	0	63.421	48	11	55	11	293	30.7	9.61	297	74.46	10	11	1.116	0.978	0.804	0.643	0.779	0.812	1.035	1.197	0.989012	0.997239	0.985937	0.948034	0.997057	0.999101	0.988958	0.94477	1.08871e+06	951033	1.21447e+06	794697	777211	874938	781027	618913	631082	1.12638e+06	High	High	High
Msil_0362	MSIL_RS01845	7.83045e+18	FALSE	High	IsMasterProtein	2501033383_Msil_0362	capsular_exopolysaccharide_family	0	198.882	38	28	279	28	753	81.8	7.15	3112	366.58	28	27	1.43	1.83	5.856	5.408	0.923	0.583	7.629	1.756	0.807014	0.554865	0.698151	0.523891	0.987948	0.970788	0.157535	0.405389	4.74233e+06	8.72538e+06	6.78002e+06	4.96765e+06	9.09235e+06	2.7769e+07	3.66696e+07	4.58333e+06	5.30175e+06	3.61791e+07	High	High	High
Msil_0371	MSIL_RS01890	-4.66106e+17	FALSE	Medium	IsMasterProtein	2501033392_Msil_0371	conserved_hypothetical_protein	0.046	2.083	2	1	2	1	786	87.4	7.01	0	0	1	1																											Not Found	High	Not Found
Msil_0363	MSIL_RS01850	2.00627e+18	FALSE	High	IsMasterProtein	2501033384_Msil_0363	conserved_hypothetical_protein	0	64.038	37	4	61	4	131	13.5	9.83	981	102.68	4	4	1.301	1.363	1.559	0.944	0.554	0.35	3.325	1.129	0.923669	0.88754	0.989214	0.988327	0.927021	0.678657	0.908443	0.912605	3.36892e+06	8.96076e+06	4.38319e+06	7.93725e+06	1.08173e+07	5.25337e+06	4.13914e+06	4.3994e+06	3.78946e+06	1.12001e+07	High	High	High
Msil_0374	MSIL_RS01905	4.94462e+18	FALSE	Low	IsMasterProtein	2501033395_Msil_0374	YdjC_family_protein	0.059	1.861	3	1	2	1	311	34.1	8.9	18	2.05	1	1	1.117	0.638	0.722	0.463	1.533	0.864	0.761	0.732	0.99962	0.885101	0.960044	0.809201	0.903301	0.987311	0.949378	0.99514	4499.32	1742.08	5025.82	2378.88	1516.95	3249.52	2327.09	3646.32	1311.14	3426.21	High	High	High
Msil_0375	MSIL_RS01910	4.30645e+18	FALSE	Medium	IsMasterProtein	2501033396_Msil_0375	short-chain_dehydrogenase/reductase_SDR	0.027	2.455	2	1	1	1	254	27	9.47	22		1																												Not Found	Not Found	Not Found
Msil_0364	MSIL_RS01855	6.11203e+18	FALSE	High	IsMasterProtein	2501033385_Msil_0364	thioesterase_superfamily_protein	0	20.654	16	4	53	4	148	16.1	5.63	172	66.19	4	4	0.845	1.098	1.095	1.084	1.198	0.758	1.091	0.952	0.936164	0.97646	0.991169	0.994952	0.928438	0.996388	0.989384	0.99718	1.2888e+06	1.56939e+06	1.08965e+06	1.6482e+06	1.80929e+06	1.41114e+06	1.18093e+06	1.97396e+06	1.37111e+06	1.40562e+06	High	High	High
Msil_0365	MSIL_RS01860	3.59312e+18	FALSE	High	IsMasterProtein	2501033386_Msil_0365	protein_of_unknown_function_DUF1311	0	27.469	33	5	30	5	134	14.1	7.61	395	40.81	5	4	0.914	1.09	1.863	1.766	1.132	0.878	1.418	0.689	0.986109	0.978943	0.979818	0.963317	0.959216	0.999101	0.99999	0.960292	1.95647e+06	1.65358e+06	1.78778e+06	2.40125e+06	2.6177e+06	3.64507e+06	3.15706e+06	2.71919e+06	2.29712e+06	2.77428e+06	High	High	High
Msil_0366	MSIL_RS01865	-5.0961e+18	FALSE	High	IsMasterProtein	2501033387_Msil_0366	protein_of_unknown_function_DUF1491	0	17.069	31	3	6	3	112	12.6	5.97	98	10.7	3	3	0.979	1.098	0.65	0.711	0.449	0.378	0.925	1.038	0.989012	0.989558	0.960044	0.948034	0.928438	0.963754	0.967153	0.995703	75531.9	47374.8	73937.3	45649.6	50127.8	49132.4	52571.4	20480.2	18940.1	69867.7	High	High	High
Msil_0367	MSIL_RS01870	8.69238e+18	FALSE	High	IsMasterProtein	2501033388_Msil_0367	peptidase_M20	0	200.173	55	24	266	24	460	49.3	5.39	3048	452.94	24	24	0.812	0.837	1.231	1.489	0.945	1.036	1.334	0.688	0.897038	0.990029	0.994861	0.984935	0.984914	0.985619	0.989384	0.962642	2.10252e+07	1.93965e+07	1.70668e+07	2.81901e+07	2.35917e+07	2.58767e+07	2.54092e+07	2.66435e+07	2.4436e+07	2.80407e+07	High	High	High
Msil_0369	MSIL_RS01880	7.40582e+18	FALSE	High	IsMasterProtein	2501033390_Msil_0369	transcriptional_regulator,_TetR_family	0	19.998	20	3	22	3	204	22.6	9.47	259	29.23	3	3	1.262	0.866	1.468	0.807	1.316	1.114	1.481	0.837	0.956228	0.992084	0.989657	0.96614	0.909698	0.971892	0.992838	0.99718	191031	124018	241028	148113	128208	280501	194523	194980	142768	282864	High	High	High
Msil_0373	MSIL_RS01900	2.04908e+18	FALSE	High	IsMasterProtein	2501033394_Msil_0373	glycosyl_transferase_family_2	0	20.812	14	4	9	4	332	36.9	8.12	127	15.46	3	4	1.642	1.526	2.107	1.424	0.972	0.599	2.049	0.704	0.554732	0.784026	0.962597	0.984935	0.978551	0.996388	0.994155	0.96466	159496	85335.4	261920	121210	184933	336112	373089	117860	110786	326825	High	High	High
Msil_0386	MSIL_RS01960	-3.68127e+17	FALSE	Medium	IsMasterProtein	2501033407_Msil_0386	transcriptional_regulator,_LysR_family	0.013	3.173	3	1	2	1	298	32.9	6.9	15	2.15	1	1	1.149	0.825	0.751	0.514	0.332	0.289	0.678	0.366	0.989012	0.98125	0.960044	0.837783	0.812482	0.881414	0.944315	0.356503	110897	31537.3	127466	86147.2	71030.4	83320.9	65546.4	28609.9	20541	75141.3	High	High	High
Msil_0376	MSIL_RS01915	-4.09781e+17	FALSE	High	IsMasterProtein	2501033397_Msil_0376	manganese_containing_catalase	0	82.148	52	10	40	9	249	27.5	5.38	664	79.04	9	10	0.811	0.797	1.597	1.013	0.851	0.885	6.176	0.535	0.897038	0.968117	0.989214	0.992795	0.987948	0.996388	0.645969	0.812421	385920	515686	313153	964510	768836	616231	317089	820540	680350	2.38349e+06	High	High	High
Msil_0377	MSIL_RS01920	-9.88851e+17	FALSE	High	IsMasterProtein	2501033398_Msil_0377	Deoxyribodipyrimidine_photo-lyase	0	8.467	5	2	4	2	486	53.8	9.16	41	6.84	2	2	0.562	0.518	0.992	1.628	0.657	0.938	1.27	0.52	0.379581	0.664396	0.987345	0.984935	0.984914	0.97985	0.988958	0.822302	30658.3	13320.7	17236.9	25607.4	13260	30402.6	28053.7	16824.5	12442.1	38943.9	High	High	High
Msil_0378	MSIL_RS01925	5.59541e+18	FALSE	High	IsMasterProtein	2501033399_Msil_0378	GMP_synthase,_large_subunit	0	171.234	41	22	161	22	534	57.9	6.23	1848	258.16	22	20	0.792	0.515	0.592	0.858	0.384	1.677	0.93	0.919	0.859447	0.626201	0.960044	0.98362	0.716302	0.885643	0.989503	0.99718	9.75265e+06	6.14343e+06	7.72504e+06	6.68442e+06	3.43964e+06	5.76878e+06	6.62691e+06	2.56445e+06	5.76658e+06	9.06643e+06	High	High	High
Msil_0390	MSIL_RS01980	8.74556e+18	FALSE	Medium	IsMasterProtein	2501033411_Msil_0390	RNA_polymerase,_sigma-24_subunit,_ECF_subfamily	0.031	2.361	4	1	9	1	180	19.7	6.2	35	8.37	1	1	1.184	1.578	2.636	2.035	1.206	0.711	2.871	0.868	0.989012	0.734643	0.960044	0.948034	0.934517	0.998672	0.974788	0.99718	120258	152890	142420	176105	277937	317034	289859	212320	197619	345300	High	High	High
Msil_0380	MSIL_RS01930	-4.27141e+18	FALSE	High	IsMasterProtein	2501033401_Msil_0380	short-chain_dehydrogenase/reductase_SDR	0	113.563	51	11	173	11	265	28	6.61	2304	292.93	11	11	0.716	0.596	0.917	1.332	0.398	0.825	1.842	0.639	0.685854	0.800917	0.989214	0.988776	0.755966	0.996388	0.968304	0.915933	1.11585e+07	9.52672e+06	7.98756e+06	1.4906e+07	8.88919e+06	1.02318e+07	1.06412e+07	5.93754e+06	7.33588e+06	2.05574e+07	High	High	High
Msil_0381	MSIL_RS01935	3.9336e+18	FALSE	High	IsMasterProtein	2501033402_Msil_0381	Alcohol_dehydrogenase_zinc-binding_domain_protein	0	56.709	26	7	39	7	341	36.4	6.81	438	62.92	7	6	0.564	0.642	0.811	1.774	0.392	0.814	1.131	0.992	0.3078	0.878074	0.985937	0.962944	0.812482	0.999101	0.989384	0.997028	1.99244e+06	1.35633e+06	1.12459e+06	1.36768e+06	878179	1.61535e+06	1.99556e+06	535650	714916	2.25247e+06	High	High	High
Msil_0385	MSIL_RS01955	-5.37107e+18	FALSE	High	IsMasterProtein	2501033406_Msil_0385	short-chain_dehydrogenase/reductase_SDR	0	99.747	50	13	89	13	244	25.9	6.27	1279	144.17	13	12	0.937	0.941	4.032	4.611	1.362	1.263	2.756	1.171	0.989012	0.999832	0.900191	0.623359	0.903301	0.974159	0.956614	0.912605	2.10456e+06	4.2039e+06	1.97182e+06	3.58854e+06	3.37629e+06	8.48539e+06	9.09287e+06	4.88766e+06	4.26349e+06	5.80107e+06	High	High	High
Msil_0387	MSIL_RS01965	-6.32232e+18	FALSE	High	IsMasterProtein	2501033408_Msil_0387	monooxygenase_FAD-binding	0	42.33	19	8	36	8	402	43.5	6	377	49.53	8	8	1.088	0.707	1.044	1.145	0.503	1.054	1.492	1.728	0.997514	0.946069	0.989657	0.9997	0.928438	0.977721	0.99999	0.649081	1.12582e+06	1.33677e+06	1.22454e+06	773630	547069	1.17526e+06	1.40267e+06	389200	576746	1.68027e+06	High	High	High
Msil_0388	MSIL_RS01970	5.05797e+18	FALSE	High	IsMasterProtein	2501033409_Msil_0388	transcriptional_regulator,_TetR_family	0	6.998	10	2	10	2	204	22.6	9.39	103	12.42	2	2	0.738	0.88	0.554	0.609	0.288	0.224	0.657	0.56	0.793336	0.994687	0.94666	0.916459	0.755966	0.767993	0.944315	0.819619	47712	25512.7	35234.3	45560.3	40094.6	26448.4	21452.5	13136.4	8997.01	31352.2	High	High	High
Msil_0389	MSIL_RS01975	-6.57987e+18	FALSE	High	IsMasterProtein	2501033410_Msil_0389	putative_transmembrane_anti-sigma_factor	0	16.646	22	6	15	6	259	27.3	8.54	117	21.16	5	6	1.161	1.347	1.183	1.011	0.666	0.493	1.314	0.822	0.989012	0.896936	0.997909	0.992795	0.984023	0.970788	0.989384	0.99718	329961	349451	382952	425064	572401	390181	387118	283283	282211	433702	High	High	High
Msil_0392	MSIL_RS01990	-5.79537e+17	FALSE	High	IsMasterProtein	2501033413_Msil_0392	metallophosphoesterase	0	48.693	31	7	33	7	313	33.3	6.06	491	56.87	7	7	1.025	1.04	4.398	4.288	1.723	1.708	3.875	1.229	0.99962	0.991598	0.858639	0.687649	0.755966	0.868852	0.929963	0.927555	764103	1.30339e+06	783491	1.06032e+06	1.10311e+06	3.36044e+06	3.35968e+06	1.82648e+06	1.88462e+06	2.96065e+06	High	High	High
Msil_0393	MSIL_RS01995	4.79552e+18	FALSE	High	IsMasterProtein	2501033414_Msil_0393	pyridoxal_kinase	0	66.147	29	7	55	7	287	30	6.4	1162	98.04	7	7	1.16	1.159	2.998	2.138	1.209	0.871	2.604	0.746	0.989012	0.963867	0.94666	0.936435	0.928438	0.999231	0.974788	0.99514	560001	1.0205e+06	649429	1.36705e+06	1.58388e+06	1.67863e+06	1.38863e+06	1.65263e+06	1.3792e+06	1.45851e+06	High	High	High
Msil_0394	MSIL_RS02000	-4.91084e+18	FALSE	High	IsMasterProtein	2501033415_Msil_0394	tRNA/rRNA_methyltransferase_(SpoU)	0	18.686	12	3	19	3	281	29.9	9.03	200	20.91	3	3	1.134	1.621	1.31	1.149	1.495	1.08	1.625	1.617	0.989012	0.73405	0.994861	0.994952	0.873281	0.974159	0.99999	0.672841	131392	139238	149047	86100.6	139563	172063	171228	128732	150750	213531	High	High	High
Msil_0396	MSIL_RS02010	1.34386e+18	FALSE	High	IsMasterProtein	2501033417_Msil_0396	glutamate_racemase	0	23.098	28	5	14	5	279	29.3	5.99	92	18.02	5	5	1.254	0.824	1.032	0.936	0.284	0.243	1.778	2.197	0.956228	0.984086	0.989657	0.987009	0.673084	0.811473	0.99999	0.37313	429961	342454	539084	155856	128430	443732	504386	44230.3	31155.1	764368	High	High	High
Msil_0397	MSIL_RS02015	-5.55629e+18	FALSE	High	IsMasterProtein	2501033418_Msil_0397	Glyoxalase/bleomycin_resistance_protein/dioxygenase	0	8.953	16	2	7	2	128	13.6	5.66	112	7.66	2	1	0.711	0.84	2.293	2.663	1.752	1.478	1.997	0.743	0.705618	0.990655	0.960044	0.908659	0.762906	0.920318	0.99999	0.99514	86947.1	113340	61835.3	152471	128121	199345	164680	267097	189353	173662	High	High	High
Msil_0398	MSIL_RS02020	4.44388e+18	FALSE	High	IsMasterProtein	2501033419_Msil_0398	exodeoxyribonuclease_VII,_large_subunit	0	37.753	16	8	78	8	521	56.6	10.89	447	99.53	8	8	0.939	0.62	1.635	1.895	0.577	0.909	1.955	0.987	0.989012	0.838464	0.989214	0.951023	0.959216	0.996388	0.987205	0.99718	2.29438e+06	2.05424e+06	2.15407e+06	2.08217e+06	1.29111e+06	3.75042e+06	4.0809e+06	1.20187e+06	1.17307e+06	4.48656e+06	High	High	High
Msil_0400	MSIL_RS02030	1.86625e+18	FALSE	High	IsMasterProtein	2501033421_Msil_0400	uncharacterized_protein-like_protein	0	102.565	68	12	66	12	238	25	4.93	995	125.59	12	12	1.704	1.632	6.347	4.049	2.88	1.785	5.29	1.732	0.508397	0.700388	0.663639	0.706372	0.294686	0.850709	0.650861	0.616131	717488	1.52072e+06	1.22267e+06	878104	1.43342e+06	4.55393e+06	4.95019e+06	2.529e+06	2.55818e+06	3.79517e+06	High	High	High
Msil_0401	MSIL_RS02035	3.05949e+18	FALSE	High	IsMasterProtein	2501033422_Msil_0401	RNA_polymerase,_sigma-24_subunit,_ECF_subfamily	0	80.521	40	8	65	8	182	20.6	5.48	1327	140.33	8	7	1.573	1.481	5.075	2.989	2.439	1.658	4.046	1.344	0.619762	0.807258	0.792262	0.833699	0.500972	0.886691	0.931632	0.881778	555465	1.01731e+06	873954	756961	1.12141e+06	2.81872e+06	2.61186e+06	1.84659e+06	1.85982e+06	2.24718e+06	High	High	High
Msil_0402	MSIL_RS02040	5.81975e+18	FALSE	High	IsMasterProtein	2501033423_Msil_0402	sodium/hydrogen_exchanger	0	30.512	7	4	27	4	562	59.9	6	316	40.26	4	4	1.52	2.235	2.505	1.863	1.453	0.667	2.883	0.915	0.686021	0.321586	0.960044	0.953214	0.877067	0.996388	0.969138	0.99718	233624	102880	355158	112492	251367	585177	661743	163414	167571	673497	High	High	High
Msil_0403	MSIL_RS02045	-7.68769e+17	FALSE	High	IsMasterProtein	2501033424_Msil_0403	Uncharacterized_membrane-anchored_protein_conserved_in_bacteria	0	78.67	38	15	85	15	432	48.2	6.68	1139	127.18	15	14	1.8	2.073	1.809	0.988	0.97	0.385	2.69	0.726	0.412723	0.401467	0.980239	0.988776	0.978551	0.784268	0.959888	0.97986	2.53166e+06	1.47381e+06	4.55725e+06	2.02943e+06	4.20678e+06	4.57879e+06	4.50209e+06	1.96826e+06	1.61797e+06	6.80895e+06	High	High	High
Msil_0404	MSIL_RS02050	1.30331e+18	FALSE	High	IsMasterProtein	2501033425_Msil_0404	transcriptional_regulator,_LysR_family	0	46.448	29	9	52	9	299	33.2	9.1	329	68.97	9	7	0.468	0.641	1.262	2.309	0.587	1.33	1.53	0.856	0.107799	0.877324	0.991169	0.926521	0.965064	0.942444	0.99999	0.99718	790257	582350	370024	680146	435795	997437	854358	399193	579515	1.20908e+06	High	High	High
Msil_0405	MSIL_RS02055	-5.69191e+18	FALSE	High	IsMasterProtein	2501033426_Msil_0405	Glucan_1,4-alpha-glucosidase	0	76.099	23	12	69	12	477	52.2	5.72	648	96.91	12	12	0.911	1.05	1.442	1.072	0.945	0.718	1.428	0.568	0.986109	0.991598	0.989657	0.994952	0.984023	0.984209	0.99999	0.861368	1.35519e+06	1.59683e+06	1.23504e+06	2.81215e+06	2.95235e+06	1.95439e+06	1.32364e+06	2.65647e+06	2.1204e+06	1.93487e+06	High	High	High
Msil_0406	MSIL_RS02060	7.09118e+18	FALSE	High	IsMasterProtein	2501033427_Msil_0406	Uncharacterized_protein_conserved_in_bacteria	0	43.212	17	7	53	7	420	46.9	6.33	767	91.97	7	7	0.999	1.117	1.432	1.144	0.748	0.623	1.511	0.626	0.997514	0.968117	0.989657	0.999641	0.984914	0.974159	0.997627	0.90766	2.54607e+06	2.83977e+06	2.54458e+06	4.53346e+06	5.06262e+06	3.64567e+06	2.90978e+06	3.39301e+06	3.15621e+06	3.84783e+06	High	High	High
Msil_0407	MSIL_RS02065	-3.65191e+18	FALSE	High	IsMasterProtein	2501033428_Msil_0407	ABC_transporter_domain_protein	0	46.598	17	8	29	8	609	67.5	6.98	317	43.77	8	6	2.079	5.863	5.135	2.816	2.666	0.312	4.707	1.427	0.219076	0.000719686	0.792262	0.837783	0.462464	0.775372	0.876089	0.811702	195473	134458	406408	94250.1	552618	1.00375e+06	1.14454e+06	251251	172439	920047	High	High	High
Msil_0408	MSIL_RS02070	4.73244e+18	FALSE	High	IsMasterProtein	2501033429_Msil_0408	glycoside_hydrolase_family_3_domain_protein	0	53.982	15	9	49	9	713	75.1	5.17	577	74.23	9	9	1.077	0.911	0.77	0.632	0.492	0.473	0.877	0.38	0.99962	0.997239	0.979818	0.947056	0.909698	0.913469	0.974877	0.422746	1.80424e+06	788056	1.94272e+06	2.07373e+06	1.88814e+06	1.38938e+06	1.22814e+06	1.02103e+06	893347	1.58259e+06	High	High	High
Msil_0409	MSIL_RS19970	6.99634e+18	FALSE	High	IsMasterProtein	2501033430_Msil_0409	Glutathione_S-transferase_domain_protein	0	28.426	27	4	24	4	214	23.2	5.64	184	37.19	4	4	1	0.956	0.803	0.811	0.719	0.468	1.26	0.853	0.997514	0.999832	0.979818	0.96614	0.989966	0.977721	0.989084	0.99718	193533	95199.9	193627	111640	106706	155367	156959	80273.8	49912.8	243908	High	High	High
Msil_0410	MSIL_RS02080	-4.82175e+18	FALSE	High	IsMasterProtein	2501033431_Msil_0410	beta-lactamase_domain_protein	0	64.952	23	9	50	9	488	52.4	6.93	454	71.46	9	9	0.878	1.121	0.661	0.549	0.686	0.878	0.524	0.544	0.95709	0.968117	0.960044	0.920057	0.983466	0.99817	0.944315	0.80302	1.69269e+06	1.30044e+06	1.48602e+06	2.38859e+06	2.67836e+06	1.11817e+06	816274	1.63823e+06	2.35224e+06	886849	High	High	High
Msil_0412	MSIL_RS02090	2.44174e+18	FALSE	High	IsMasterProtein	2501033433_Msil_0412	short-chain_dehydrogenase/reductase_SDR	0	133.618	66	16	269	16	249	26.5	7.39	4768	470.31	16	15	0.827	0.362	0.382	0.486	0.477	1.979	0.563	0.837	0.913812	0.216435	0.913572	0.868622	0.868519	0.691239	0.96672	0.999726	4.46117e+07	3.19618e+07	3.69039e+07	3.81861e+07	1.38255e+07	1.70367e+07	1.79372e+07	1.82291e+07	2.73584e+07	2.51162e+07	High	High	High
Msil_0413	MSIL_RS02095	5.1958e+18	FALSE	High	IsMasterProtein	2501033434_Msil_0413	amidophosphoribosyltransferase	0	46.213	15	6	20	6	491	53.6	5.99	356	34.37	6	6	1.557	0.643	7.197	3.516	1.004	1.206	6.129	1.052	0.681673	0.878283	0.582513	0.781288	0.970436	0.970788	0.730226	0.99514	82227.8	237107	128025	225393	144841	591814	450113	226219	174706	504015	High	High	High
Msil_0414	MSIL_RS02100	-8.81628e+18	FALSE	High	IsMasterProtein	2501033435_Msil_0414	Colicin_V_production_protein	0	19.599	28	4	32	4	204	21.6	8.59	346	49.46	4	4	1.686	1.522	2.229	1.392	1.102	0.628	2.503	0.732	0.518342	0.775133	0.960044	0.988327	0.959216	0.974963	0.974788	0.99514	1.02717e+06	957018	1.73142e+06	1.30752e+06	1.99038e+06	2.28963e+06	2.4094e+06	1.44128e+06	1.2502e+06	2.57118e+06	High	High	High
Msil_0424	MSIL_RS02150	-4.13661e+18	FALSE	High	IsMasterProtein	2501033445_Msil_0424	response_regulator_receiver_modulated_diguanylate_cyclase	0.003	5.015	3	1	2	1	469	51.3	6.65	35	3.39	1	1	0.371	0.832	0.845	1.546	0.462	0.251	0.777	0.29	0.043908	0.982193	0.970357	0.988776	0.948711	0.842543	0.951775	0.422746	9078.62	1580.64	3364.89	5443.33	4529.25	7675.12	5200.99	2515.85	1138.7	7050.31	High	High	High
Msil_0415	MSIL_RS02105	-8.90197e+18	FALSE	High	IsMasterProtein	2501033436_Msil_0415	DNA_repair_protein_RadA	0	64.502	22	8	31	8	470	48.6	8.57	495	59.2	8	8	1.046	0.646	0.94	0.864	0.207	0.14	1.329	0.514	0.99962	0.883535	0.989657	0.98362	0.350257	0.287877	0.992838	0.769606	448127	333947	468624	649411	419650	421420	404946	134337	58879.7	595460	High	High	High
Msil_0416	MSIL_RS02110	-6.24342e+18	FALSE	High	IsMasterProtein	2501033437_Msil_0416	replicative_DNA_helicase	0	53.009	23	10	45	10	498	54.9	5.47	468	58.35	10	10	1.057	0.858	0.318	0.277	0.148	0.181	0.526	0.547	0.99962	0.991598	0.858639	0.613193	0.0750544	0.257893	0.944315	0.819619	4.23141e+06	1.42801e+06	4.47186e+06	2.61036e+06	2.2405e+06	1.34754e+06	1.23845e+06	385354	406265	2.22625e+06	High	High	High
Msil_0419	MSIL_RS02125	-3.92732e+18	FALSE	High	IsMasterProtein	2501033440_Msil_0419	hypothetical_protein	0	15.888	46	4	60	4	76	8.3	7.56	194	59.96	4	3	1.004	1.023	0.515	0.398	0.974	0.8	0.584	0.616	0.997514	0.995898	0.960044	0.790073	0.978551	0.996388	0.944315	0.896011	2.42494e+06	1.19233e+06	2.43546e+06	1.93638e+06	1.98056e+06	1.24987e+06	968396	1.88643e+06	1.58501e+06	1.41573e+06	High	High	High
Msil_0420	MSIL_RS02130	-8.40653e+18	FALSE	High	IsMasterProtein	2501033441_Msil_0420	Porphobilinogen_synthase	0	206.772	57	18	401	18	363	39.4	5.26	5759	702.45	18	17	1.426	1.134	0.965	0.663	0.945	0.794	1.035	0.838	0.807871	0.968117	0.989657	0.948034	0.984914	0.996388	0.99999	0.999726	1.47244e+07	1.50383e+07	2.09969e+07	1.79498e+07	2.03523e+07	1.42038e+07	1.39169e+07	1.69668e+07	1.61637e+07	1.52384e+07	High	High	High
Msil_0421	MSIL_RS02135	5.07412e+18	FALSE	High	IsMasterProtein	2501033442_Msil_0421	Glutathione_S-transferase_domain_protein	0	54.739	26	8	27	8	329	36.9	6	329	41.08	8	7	1.015	0.361	0.956	0.942	0.552	1.58	1.028	0.591	0.99962	0.214119	0.989657	0.988327	0.952012	0.842543	0.987205	0.883639	775100	581466	786478	983433	354825	740624	740921	542738	560459	796450	High	High	High
Msil_0422	MSIL_RS02140	-9.34871e+17	FALSE	High	IsMasterProtein	2501033443_Msil_0422	conserved_hypothetical_protein	0	34.588	45	4	74	4	104	11	4.97	807	114.11	4	4	0.866	1.005	0.701	0.638	0.728	0.632	0.889	0.735	0.956228	0.997239	0.970357	0.948034	0.983466	0.974159	0.988958	0.99514	5.96683e+06	4.45455e+06	5.16834e+06	6.05925e+06	6.08931e+06	4.18402e+06	3.29827e+06	4.41018e+06	3.85071e+06	5.30406e+06	High	High	High
Msil_0431	MSIL_RS02185	-5.21019e+18	FALSE	Medium	IsMasterProtein	2501033452_Msil_0431	conserved_hypothetical_protein	0.016	2.896	34	1	2	1	90	8.6	5.19	27	2.79	1	1																											Not Found	Not Found	Not Found
Msil_0423	MSIL_RS02145	6.21586e+18	FALSE	High	IsMasterProtein	2501033444_Msil_0423	response_regulator_receiver_protein	0	37.016	51	6	41	6	123	14	5.29	575	63.91	6	4	1.208	0.889	1.41	1.028	0.522	0.442	1.745	0.614	0.980355	0.997239	0.989657	0.994748	0.903301	0.861576	0.989384	0.893284	2.94461e+06	2.91341e+06	3.55748e+06	4.74704e+06	4.22207e+06	4.15323e+06	3.65598e+06	2.47692e+06	1.86616e+06	5.13812e+06	High	High	High
Msil_0425	MSIL_RS02155	3.08286e+18	FALSE	High	IsMasterProtein	2501033446_Msil_0425	DNA_topoisomerase_IV,_B_subunit	0	31.543	11	9	44	9	698	75.3	8.91	357	51.88	9	9	1.284	0.901	1.312	0.933	0.441	0.404	1.786	0.797	0.942237	0.997239	0.989657	0.985333	0.881731	0.884912	0.997627	0.99718	758573	691365	973761	867701	781523	995507	908326	382412	316036	1.35482e+06	High	High	High
Msil_0426	MSIL_RS02160	-5.75925e+18	FALSE	High	IsMasterProtein	2501033447_Msil_0426	Glutamate--ammonia_ligase	0	168.992	57	17	210	17	347	38.8	6.14	1622	280.92	17	17	0.464	1.052	1.278	2.006	0.728	0.128	1.881	48.194	0.0992297	0.991598	0.991169	0.948034	0.989966	0.105566	0.966473	2.32083e-15	6.6795e+07	2.36859e+07	3.09744e+07	491470	516901	8.53836e+07	6.21213e+07	357774	66039.4	1.25672e+08	High	High	High
Msil_0427	MSIL_RS02165	-2.547e+18	FALSE	High	IsMasterProtein	2501033448_Msil_0427	glutamine_synthetase,_type_I	0	425.384	56	28	2613	28	469	52	5.64	26829	4038.47	28	28	0.914	1.21	0.865	0.86	1.132	0.805	0.941	0.947	0.986109	0.946069	0.989214	0.98362	0.959761	0.996388	0.99999	0.99514	5.3584e+08	4.88548e+08	4.89606e+08	5.16159e+08	6.24702e+08	4.63292e+08	4.21043e+08	5.844e+08	5.02994e+08	5.04156e+08	High	High	High
Msil_0428	MSIL_RS02170	-6.85321e+17	FALSE	High	IsMasterProtein	2501033449_Msil_0428	nitrogen_regulatory_protein_P-II	0	154.78	87	12	834	11	112	12	7.4	9258	1254.43	11	12	1.067	1.351	1.092	0.853	1.299	0.84	1.026	1	0.99962	0.896936	0.991169	0.98362	0.92257	0.997892	0.99999	0.977088	1.78913e+08	1.73943e+08	1.90953e+08	1.73894e+08	2.34954e+08	1.95398e+08	1.62831e+08	2.25946e+08	1.97453e+08	1.8358e+08	High	High	High
Msil_0429	MSIL_RS02175	-6.20107e+18	FALSE	High	IsMasterProtein	2501033450_Msil_0429	conserved_hypothetical_protein	0	41.461	34	5	69	5	128	13.8	4.97	1035	96.27	5	5	1.115	1.464	1.459	2.285	7.894	5.35	0.718	2.022	0.989012	0.821481	0.989657	0.926521	0.0027563	0.0317957	0.959888	0.240913	4.89603e+06	8.22335e+06	5.45971e+06	4.06626e+06	5.95368e+06	7.14129e+06	1.24779e+07	3.20992e+07	3.18502e+07	3.51335e+06	High	High	High
Msil_0430	MSIL_RS02180	4.61765e+18	FALSE	High	IsMasterProtein	2501033451_Msil_0430	Rhodanese_domain_protein	0	127.997	57	12	122	12	286	30.2	6.25	1629	207.08	12	12	0.647	1.049	0.421	0.665	1.618	1.472	0.375	1.429	0.518342	0.991598	0.913572	0.948034	0.812482	0.954138	0.885668	0.792325	3.14974e+07	3.19543e+06	2.03789e+07	2.23559e+06	2.34505e+06	1.32654e+07	1.35467e+07	3.61645e+06	3.45206e+06	1.18033e+07	High	High	High
Msil_0432	MSIL_RS02190	1.86369e+17	FALSE	High	IsMasterProtein	2501033453_Msil_0432	peptidase_S1_and_S6_chymotrypsin/Hap	0	23.313	19	3	10	3	248	25.5	9.74	212	23.97	3	3	0.944	0.378	1.556	1.525	0.934	3.282	1.37	1.186	0.989012	0.300911	0.989657	0.988327	0.983466	0.405221	0.989384	0.955749	58415.5	71095.1	55167.8	59924.8	22662.5	90895.6	84144.8	55968.1	74383.9	80018.7	High	High	High
Msil_0433	MSIL_RS02195	6.25418e+18	FALSE	High	IsMasterProtein	2501033454_Msil_0433	hypothetical_protein	0	31.805	41	4	22	4	107	11.6	8.48	301	37.16	4	4	1.069	0.937	2.326	1.464	2.114	1.454	2.284	1.736	0.99962	0.999346	0.960044	0.984935	0.601871	0.922231	0.989384	0.634338	252523	326196	269970	187850	175934	587433	395310	397057	255759	576843	High	High	High
Msil_0434	MSIL_RS02200	5.65844e+18	FALSE	High	IsMasterProtein	2501033455_Msil_0434	two_component_transcriptional_regulator,_winged_helix_family	0	28.56	27	6	54	6	236	26.1	6.24	324	70.1	5	6	0.87	0.786	1.077	1.257	0.784	1.018	1.33	0.992	0.956228	0.968117	0.989657	0.994952	0.998003	0.977721	0.992838	0.99718	518495	480386	451295	484302	380543	558189	567468	379595	387281	689766	High	High	High
Msil_0435	MSIL_RS02205	-3.05929e+18	FALSE	High	IsMasterProtein	2501033456_Msil_0435	integral_membrane_sensor_signal_transduction_histidine_kinase	0	12.733	7	3	10	3	481	51.5	5.43	122	15.51	3	3	1.092	0.889	2.531	2.944	0.905	1.046	3.682	1.002	0.99962	0.997239	0.960044	0.837783	0.983466	0.974159	0.959888	0.995703	76233.4	108895	83245.7	108639	96544.8	192929	245089	98356.3	101031	280700	High	High	High
Msil_0436	MSIL_RS02210	-8.20618e+18	FALSE	High	IsMasterProtein	2501033457_Msil_0436	cytochrome_c-type_biogenesis_protein_CcmI	0	82.278	33	12	53	12	372	38.6	6.6	795	93.24	12	11	1.171	1.061	0.907	0.742	0.575	0.362	1.09	0.818	0.989012	0.990655	0.989214	0.963317	0.959322	0.784268	0.989384	0.99718	1.31117e+06	1.1025e+06	1.5353e+06	1.348e+06	1.42994e+06	1.18904e+06	1.13937e+06	775699	517233	1.42907e+06	High	High	High
Msil_0437	MSIL_RS02215	-1.18904e+18	FALSE	High	IsMasterProtein	2501033458_Msil_0437	CcmE/CycJ_protein	0	19.022	34	5	19	5	166	17.9	8.94	122	21.61	5	5	1.832	1.711	1.595	1.222	1.402	0.677	1.938	1.298	0.394175	0.64203	0.989214	0.994952	0.877067	0.996388	0.989503	0.883639	318590	396041	583617	305043	522031	508279	713271	427595	353408	617561	High	High	High
Msil_0438	MSIL_RS02220	-3.40003e+18	FALSE	High	IsMasterProtein	2501033459_Msil_0438	cytochrome_c_assembly_protein	0	15.117	5	3	8	3	660	70.1	9.31	85	11.51	3	3	0.963	3.915	4.561	5.048	1.419	0.595	3.645	4.248	0.989012	0.0527615	0.913572	0.691985	0.926483	0.996388	0.974788	0.0919827	5913.65	8174.12	5697.1	1924.4	7533.64	26970.3	28756.7	2731.57	4485.14	21557.5	High	High	High
Msil_0439	MSIL_RS02225	-7.88582e+17	FALSE	High	IsMasterProtein	2501033460_Msil_0439	cytochrome_C_biogenesis_protein	0	36.95	28	4	47	4	158	17.1	6.58	419	68.21	4	4	1.281	1.418	1.184	0.906	1.134	0.677	1.247	1.035	0.944834	0.852953	0.998147	0.984935	0.948711	0.97985	0.997627	0.99514	1.25311e+06	1.46638e+06	1.60545e+06	1.4166e+06	2.00881e+06	1.48385e+06	1.45474e+06	1.60678e+06	1.36096e+06	1.56215e+06	High	High	High
Msil_0440	MSIL_RS02230	-3.25176e+18	FALSE	High	IsMasterProtein	2501033461_Msil_0440	leucyl/phenylalanyl-tRNA/protein_transferase	0.001	5.455	7	2	4	2	229	25.7	8.98	43	5.14	2	2	1.077	1.137	1.339	1.189	0.609	0.283	2.218	1.023	0.99962	0.968117	0.991883	0.994952	0.978551	0.87079	0.989384	0.99514	119283	101133	128461	98841.7	112418	159707	152758	60238.4	31869	264621	High	High	High
Msil_0441	MSIL_RS02235	-3.16071e+18	FALSE	High	IsMasterProtein	2501033462_Msil_0441	conserved_hypothetical_protein	0	13.059	17	3	17	3	177	18.9	6.54	89	19.26	3	3	0.907	1.025	0.491	0.646	0.24	0.144	0.895	0.582	0.986109	0.997239	0.919885	0.929976	0.641238	0.419519	0.959888	0.861368	99509.5	27872.2	90210.8	47867	49053.9	48832.8	58259	11470.4	7060.28	89090.5	High	High	High
Msil_0442	MSIL_RS02240	-8.20768e+18	FALSE	High	IsMasterProtein	2501033463_Msil_0442	Predicted_metalloprotease	0	138.427	48	14	257	14	300	32.1	6.68	3399	421.7	14	14	1.419	1.159	1.694	1.146	1.019	0.756	1.908	0.8	0.814821	0.963867	0.986705	0.9997	0.978551	0.996388	0.961236	0.99718	1.01345e+07	1.36992e+07	1.43804e+07	1.71235e+07	1.98489e+07	1.7167e+07	1.64744e+07	1.74558e+07	1.50134e+07	1.9338e+07	High	High	High
Msil_0453	MSIL_RS02300	5.40037e+18	FALSE	Medium	IsMasterProtein	2501033474_Msil_0453	lysine_2,3-aminomutase_YodO_family_protein	0.012	3.367	3	1	2	1	363	39.5	7.09	25	2.46	1	1	0.892	0.69	0.642	0.867	0.447	0.668	0.79	1.708	0.96878	0.93434	0.960044	0.96614	0.936322	0.999101	0.951775	0.71902	31602.5	29412.1	28177.1	17224.1	11880.7	20300.5	24420.5	7705.56	7935.67	24976.3	High	High	High
Msil_0443	MSIL_RS02245	-4.20616e+18	FALSE	High	IsMasterProtein	2501033464_Msil_0443	phage_SPO1_DNA_polymerase-related_protein	0	47.081	26	6	27	6	281	30.2	8.16	307	41.97	6	5	1.117	0.788	1.228	1.114	0.624	0.802	1.275	0.578	0.989012	0.968117	0.994861	0.994952	0.978551	0.996388	0.989384	0.871835	301684	223734	336980	387333	305078	370604	375482	241542	244764	384571	High	High	High
Msil_0444	MSIL_RS02250	-1.68891e+18	FALSE	High	IsMasterProtein	2501033465_Msil_0444	Electron-transferring-flavoprotein_dehydrogenase	0	124.603	30	15	127	15	557	60.1	7.25	943	166.52	15	14	1.634	1.543	2.071	1.169	1.13	0.608	2.103	1.058	0.557242	0.761292	0.965607	0.994952	0.961134	0.974159	0.974877	0.977888	2.05938e+06	2.99298e+06	3.36519e+06	2.83002e+06	4.36542e+06	4.26553e+06	3.93373e+06	3.19681e+06	2.65388e+06	4.33067e+06	High	High	High
Msil_0445	MSIL_RS02255	8.19563e+18	FALSE	High	IsMasterProtein	2501033466_Msil_0445	Sua5/YciO/YrdC/YwlC_family_protein	0	60.525	19	4	59	4	328	33.6	7.09	944	100.17	4	4	1.114	0.648	1.849	1.495	1.193	1.827	2.47	0.967	0.989012	0.885101	0.979818	0.984935	0.934787	0.781435	0.985515	0.99718	460526	701732	513083	725825	470328	851340	767124	865891	859269	1.13767e+06	High	High	High
Msil_0448	MSIL_RS02270	-7.7682e+18	FALSE	High	IsMasterProtein	2501033469_Msil_0448	conserved_hypothetical_protein	0	55.291	32	10	52	10	330	34.1	6.89	375	75.05	10	10	1.057	0.903	1.839	1.884	1.194	1.519	2.472	1.972	0.99962	0.997239	0.979818	0.951039	0.936706	0.887895	0.98682	0.512062	472537	1.11094e+06	499436	563314	508501	868850	940879	672437	772322	1.16822e+06	High	High	High
Msil_0450	MSIL_RS02285	-7.0648e+18	FALSE	High	IsMasterProtein	2501033471_Msil_0450	nitroreductase	0	87.603	58	12	168	12	187	20.7	7.46	2377	253.19	12	9	0.444	0.493	0.281	0.671	0.5	1.347	0.409	1.224	0.0696295	0.56743	0.792262	0.948034	0.882984	0.970788	0.876089	0.861368	1.06223e+07	5.81914e+06	4.71938e+06	4.75487e+06	2.34578e+06	2.98114e+06	3.1682e+06	2.37924e+06	3.15982e+06	4.34049e+06	High	High	High
Msil_0459	MSIL_RS02330	-1.83378e+18	FALSE	Medium	IsMasterProtein	2501033480_Msil_0459	hypothetical_protein	0.013	3.201	2	1	6	1	463	51.1	7.36	79	6.66	1	1	1.68	2.017	1.667	1.263	0.432	0.174	4.05	0.765	0.599326	0.500199	0.989657	0.999641	0.926483	0.542494	0.959888	0.99514	39981.1	20323	67186.8	26578.6	53598.1	66629.9	84877.2	11477.1	9318.15	161920	High	High	High
Msil_0451	MSIL_RS02290	-1.81092e+18	FALSE	High	IsMasterProtein	2501033472_Msil_0451	anti-ECFsigma_factor,_ChrR	0	111.781	52	9	69	9	241	26.1	5.96	1428	128.28	9	9	1.314	0.453	1.527	1.057	0.85	1.934	1.271	0.695	0.913812	0.464663	0.989214	0.994952	0.997057	0.814775	0.99999	0.9731	3.06073e+06	4.04623e+06	4.02204e+06	5.82227e+06	2.63809e+06	4.67403e+06	4.25198e+06	4.94863e+06	5.10187e+06	3.89139e+06	High	High	High
Msil_0452	MSIL_RS02295	-6.18509e+17	FALSE	High	IsMasterProtein	2501033473_Msil_0452	MscS_Mechanosensitive_ion_channel	0	94.269	17	13	93	13	853	91	9.35	1338	152.5	13	13	2.002	2.143	6.154	3.377	1.927	0.763	5.682	1.09	0.264873	0.366497	0.676864	0.790073	0.696726	0.996388	0.614926	0.988214	669726	508186	1.34068e+06	466102	998699	4.12126e+06	4.52681e+06	898023	762405	3.80533e+06	High	High	High
Msil_0454	MSIL_RS02305	1.33149e+17	FALSE	High	IsMasterProtein	2501033475_Msil_0454	Lysine--tRNA_ligase	0	83.673	33	9	68	9	351	38.5	5.11	1049	125.22	9	9	0.686	0.615	0.89	1.543	0.858	2.227	1.079	1.787	0.602129	0.830982	0.989214	0.98362	0.987948	0.668918	0.989384	0.568433	3.34823e+06	2.90751e+06	2.29848e+06	1.62725e+06	1.00153e+06	2.98155e+06	3.54561e+06	1.39559e+06	2.23053e+06	3.61319e+06	High	High	High
Msil_0455	MSIL_RS02310	6.35629e+18	FALSE	High	IsMasterProtein	2501033476_Msil_0455	translation_elongation_factor_P	0	48.722	34	7	151	7	189	20.9	5.25	1803	209.37	7	6	0.75	1.223	0.282	0.33	0.664	0.407	0.312	0.768	0.77736	0.946069	0.792262	0.722418	0.969976	0.784268	0.772853	0.99718	3.25062e+07	1.36153e+07	2.4384e+07	1.77351e+07	2.16928e+07	9.16702e+06	8.05507e+06	1.17821e+07	8.82788e+06	1.01479e+07	High	High	High
Msil_0456	MSIL_RS02315	8.445e+18	FALSE	High	IsMasterProtein	2501033477_Msil_0456	hypothetical_protein	0	14.207	45	3	20	3	71	7.8	8.54	89	18.32	3	3	1.413	0.813	2.39	1.388	0.62	0.647	3.393	1.156	0.819438	0.97646	0.960044	0.988327	0.978551	0.996388	0.959888	0.958575	183725	473576	259564	409576	333041	439066	360178	253755	215497	623348	High	High	High
Msil_0457	MSIL_RS02320	-9.40047e+17	FALSE	High	IsMasterProtein	2501033478_Msil_0457	FAD-dependent_pyridine_nucleotide-disulphide_oxidoreductase	0	161.102	47	16	150	16	421	44.7	6.58	2056	253.56	16	16	0.932	1.035	0.239	0.209	0.319	0.306	0.403	0.294	0.989012	0.991598	0.690992	0.417237	0.556362	0.482078	0.880781	0.0682284	1.67778e+07	5.01996e+06	1.56384e+07	1.70515e+07	1.76403e+07	4.0103e+06	3.27244e+06	5.4336e+06	5.40481e+06	6.75908e+06	High	High	High
Msil_0458	MSIL_RS02325	2.13812e+18	FALSE	High	IsMasterProtein	2501033479_Msil_0458	hypothetical_protein	0	55.005	23	8	42	8	417	45.2	9.45	455	60	8	8	1.768	3.093	3.678	2.431	1.849	0.525	3.772	1.47	0.444392	0.0732264	0.913572	0.916459	0.746721	0.974159	0.944315	0.77986	259936	195786	459669	133191	411949	955955	1.1174e+06	246277	216131	980471	High	High	High
Msil_0460	MSIL_RS02335	7.99699e+18	FALSE	High	IsMasterProtein	2501033481_Msil_0460	hypothetical_protein	0	18.605	7	3	8	3	632	66.8	8.4	100	15.7	3	3	0.72	0.574	7.087	5.064	1.524	1.078	13.734	1.081	0.736198	0.762022	0.597926	0.599582	0.861929	0.971892	0.146231	0.97986	59624.4	129255	42938.6	119571	68642.3	422558	217452	182167	74012.6	818911	High	High	High
Msil_0461	MSIL_RS02340	-8.39115e+18	FALSE	High	IsMasterProtein	2501033482_Msil_0461	fumarate_lyase	0	37.643	17	7	28	7	507	54.9	5.66	304	38.25	7	7	5.783	1.049	1.003	0.606	0.267	0.265	2.726	0.175	3.92749e-07	0.991598	0.989214	0.936435	0.538646	0.549985	0.989384	0.00847638	56032.9	356456	324023	2.03601e+06	2.13549e+06	56187.8	196493	543765	565173	152761	High	High	High
Msil_0462	MSIL_RS02345	-1.37952e+18	FALSE	High	IsMasterProtein	2501033483_Msil_0462	RNA_binding_S1_domain_protein	0	180.629	38	28	157	28	769	83.1	7.14	1958	257.58	28	27	1.17	1.061	0.421	0.33	0.241	0.168	0.617	0.465	0.989012	0.990655	0.913572	0.722418	0.295234	0.140104	0.951775	0.604759	6.5574e+06	2.44117e+06	7.67178e+06	5.25365e+06	5.57563e+06	2.75988e+06	2.53247e+06	1.26648e+06	938685	4.04879e+06	High	High	High
Msil_0468	MSIL_RS02380	-1.21261e+18	FALSE	High	IsMasterProtein	2501033490_Msil_0468	copper_resistance_protein_CopC	0	53.106	59	6	140	6	126	13	9.2	1398	197.26	6	6	0.535	0.411	1.834	2.447	1.474	3.094	1.577	0.548	0.238024	0.351746	0.979818	0.916459	0.870467	0.369812	0.988958	0.837171	6.94511e+06	5.38781e+06	3.71641e+06	9.83054e+06	4.03735e+06	1.27403e+07	9.09388e+06	1.44865e+07	1.24928e+07	1.09544e+07	High	High	High
Msil_0471	MSIL_RS02395	-1.13766e+18	FALSE	High	IsMasterProtein	2501033493_Msil_0471	PQQ-dependent_dehydrogenase,_methanol/ethanol_family	0	620.291	64	46	5583	46	625	68.5	6.32	56112	7894.27	46	44	0.109	0.161	0.001	0.014	0.002	0.006	0.001	0.003	2.78277e-12	0.00121718	3.09197e-13	6.63301e-07	3.09444e-15	2.785e-15	3.97857e-15	2.32083e-15	7.3198e+09	3.13619e+07	8.0132e+08	9.05731e+09	1.45662e+09	8.83727e+06	1.08792e+07	1.36041e+07	8.21262e+06	6.24341e+06	High	High	High
Msil_0472	MSIL_RS02400	-5.10666e+18	FALSE	High	IsMasterProtein	2501033494_Msil_0472	extracellular_solute-binding_protein_family_3	0	184.159	60	20	395	20	285	31	5.47	5554	597.09	20	18	0.036	0.053	0.018	0.437	0.008	0.048	0.792	0.432	2.32083e-15	8.60118e-10	0.000147235	0.831378	3.09444e-15	0.000456264	0.989384	0.458507	1.39649e+08	1.22929e+08	4.96563e+06	2.84666e+08	1.50892e+07	2.57579e+06	2.1723e+06	2.39647e+06	722473	1.10657e+08	High	High	High
Msil_0473	MSIL_RS02405	-6.64231e+18	FALSE	High	IsMasterProtein	2501033495_Msil_0473	cytochrome_c_class_I	0	34.168	17	4	72	4	202	22	6.28	698	102.38	4	3	0.068	0.135	0.039	0.255	0.028	0.007	0.833	0.627	2.32083e-15	0.000258513	0.00677146	0.545078	1.20795e-07	2.85286e-11	0.989384	0.898583	3.00062e+07	1.33866e+07	2.05111e+06	2.13356e+07	2.88542e+06	1.18105e+06	523172	605132	20364.9	2.50037e+07	High	High	High
Msil_0474	MSIL_RS02410	-4.21461e+18	FALSE	High	IsMasterProtein	2501033496_Msil_0474	methanol_dehydrogenase_beta_subunit	0	68.322	47	7	1159	7	101	10.9	9.06	10113	1196.78	7	6	0.142	0.238	0.001	0.005	0.001	0.001	0.001	0.001	1.27931e-09	0.0243631	2.785e-14	8.75028e-11	3.09444e-15	2.785e-15	3.97857e-15	2.32083e-15	1.45153e+09	413058	2.06585e+08	1.69318e+09	4.03197e+08	1.16997e+06	974316	930780	580499	638121	High	High	High
Msil_0475	MSIL_RS02415	8.45546e+18	FALSE	High	IsMasterProtein	2501033497_Msil_0475	ATPase_associated_with_various_cellular_activities_AAA_3	0	149.036	56	21	209	21	345	38.8	5.92	3086	337.94	21	19	0.113	0.172	0.039	0.184	0.015	0.017	2.002	0.611	5.222e-12	0.00224243	0.00677146	0.319378	6.8281e-11	3.11222e-08	0.959888	0.883639	5.17663e+07	4.30404e+07	5.83124e+06	7.04842e+07	1.21231e+07	2.02466e+06	1.07321e+06	1.07464e+06	211439	1.03644e+08	High	High	High
Msil_0476	MSIL_RS02420	-1.31435e+17	FALSE	High	IsMasterProtein	2501033498_Msil_0476	conserved_hypothetical_protein	0	28.906	23	6	24	6	282	31.6	10.45	302	30.65	6	6	0.092	0.189	0.32	2.479	0.334	2.518	3.604	0.945	4.75688e-14	0.00410966	0.858639	0.926521	0.755966	0.628775	0.944315	0.99718	570046	539674	52265	570816	107652	182379	129558	190380	271027	2.05452e+06	High	High	High
Msil_0477	MSIL_RS02425	-3.75522e+18	FALSE	High	IsMasterProtein	2501033499_Msil_0477	MxaA_protein,_putative	0	63.154	34	9	100	9	301	33.3	8.88	1319	167.51	9	9	0.23	0.427	0.186	0.634	0.2	0.271	4.733	1.578	1.48726e-05	0.393695	0.536504	0.935606	0.324374	0.802837	0.727129	0.76086	961058	1.02114e+06	221486	646919	276155	178405	140481	129160	74923.4	4.54825e+06	High	High	High
Msil_0478	MSIL_RS02430	-1.9343e+18	FALSE	High	IsMasterProtein	2501033500_Msil_0478	von_Willebrand_factor_type_A	0	87.77	40	10	57	10	346	37	7.52	793	101.27	10	10	0.214	0.276	0.134	0.315	0.06	0.09	4.994	1.85	4.11992e-06	0.0593768	0.299605	0.623359	0.00218288	0.112005	0.675074	0.546	974817	1.6459e+06	208211	889783	245250	131100	65679.4	53379.6	22074.4	4.86809e+06	High	High	High
Msil_0479	MSIL_RS02435	-7.23102e+18	FALSE	High	IsMasterProtein	2501033501_Msil_0479	conserved_hypothetical_protein	0	23.072	19	5	25	5	196	21.7	9.31	184	27.31	5	5	0.173	0.273	0.111	0.178	0.054	0.07	4.895	1.698	8.80978e-08	0.0557881	0.19474	0.233057	0.00126559	0.0633394	0.770463	0.673381	643750	1.14235e+06	111504	672699	183794	71352	19824.8	36506.6	12890.9	3.15109e+06	High	High	High
Msil_0480	MSIL_RS02440	4.00476e+18	FALSE	High	IsMasterProtein	2501033502_Msil_0480	von_Willebrand_factor_type_A	0	27.711	12	4	23	4	342	37.2	7.55	287	34.38	4	3	0.166	0.227	0.055	0.205	0.032	0.057	3.46	2.205	3.86602e-08	0.0170983	0.0240221	0.332262	2.31389e-05	0.0549951	0.944315	0.406761	614105	1.28472e+06	102226	582619	132003	33550.6	20950	18383.8	7577.51	2.12494e+06	High	High	High
Msil_0489	MSIL_RS02485	-2.13387e+18	FALSE	Medium	IsMasterProtein	2501033511_Msil_0489	conserved_hypothetical_protein	0.03	2.398	5	1	2	1	308	34.5	5.59	15	2.81	1	1	0.604	1.027	0.538	0.708	1.414	1.779	0.476	0.527	0.486799	0.997239	0.943962	0.942696	0.92257	0.837813	0.803447	0.877495	24793.6	4054.99	14972.3	7693.7	7900.62	13331.2	10598.9	10878.5	14055.8	11797.7	High	High	High
Msil_0481	MSIL_RS02445	6.70245e+18	FALSE	High	IsMasterProtein	2501033503_Msil_0481	MxaD_protein,_putative	0	59.691	20	4	36	4	176	18.7	5.19	516	62.45	4	4	0.105	0.252	0.072	0.421	0.092	0.077	1.226	2.787	9.27591e-13	0.0360891	0.0676616	0.784776	0.0232765	0.0814128	0.992838	0.130101	1.07685e+06	2.26311e+06	112701	812062	204806	77987.5	47494.7	74607.3	15731.1	1.32029e+06	High	High	High
Msil_0482	MSIL_RS02450	7.44285e+18	FALSE	High	IsMasterProtein	2501033504_Msil_0482	40-residue_YVTN_family_beta-propeller_repeat_protein	0	69.098	37	13	66	13	326	34.1	8.12	948	110.96	13	12	0.194	0.137	0.078	0.344	0.039	0.083	1.88	0.687	7.63169e-07	0.00028088	0.0824777	0.750159	4.96081e-06	0.0191378	0.988958	0.958575	3.68607e+06	3.42805e+06	716765	4.9899e+06	681718	288706	246603	197081	56531.8	6.92856e+06	High	High	High
Msil_0483	MSIL_RS02455	8.6781e+18	FALSE	High	IsMasterProtein	2501033505_Msil_0483	conserved_hypothetical_protein	0	12.189	19	4	19	4	175	19.5	5.6	181	25.99	4	4	0.112	0.154	0.154	0.668	0.057	0.062	2.606	1.302	4.32876e-12	0.000761262	0.390868	0.948034	0.000507579	0.0330721	0.959888	0.863478	2.07311e+06	3.31385e+06	231311	2.54514e+06	391422	319771	154533	145533	24178	5.4031e+06	High	High	High
Msil_0484	MSIL_RS02460	6.69357e+17	FALSE	High	IsMasterProtein	2501033506_Msil_0484	integral_membrane_sensor_signal_transduction_histidine_kinase	0	36.649	14	6	27	6	473	52.6	6.44	258	43.1	6	6	0.304	0.584	0.577	0.85	0.201	0.082	4.036	1.338	0.00122322	0.772566	0.960044	0.96614	0.371073	0.137955	0.944315	0.864796	509421	361231	154839	269949	157627	294099	131633	54257.3	12919.7	2.05621e+06	High	High	High
Msil_0485	MSIL_RS02465	4.36961e+18	FALSE	High	IsMasterProtein	2501033507_Msil_0485	two_component_transcriptional_regulator,_LuxR_family	0	83.111	51	11	98	11	208	22.7	9.57	1330	167.08	11	11	0.057	0.097	0.139	0.638	0.016	0.036	1.446	0.476	2.32083e-15	6.23346e-06	0.31475	0.948034	1.44324e-10	9.88964e-05	0.988958	0.610618	1.28642e+07	6.97182e+06	732433	1.46563e+07	1.42176e+06	1.78364e+06	467145	237684	51473.1	1.86061e+07	High	High	High
Msil_0486	MSIL_RS02470	7.8138e+18	FALSE	High	IsMasterProtein	2501033508_Msil_0486	diguanylate_cyclase	0	16.52	4	2	8	2	738	80.4	8.21	109	14.13	2	2	0.219	0.662	0.763	1.407	0.541	0.424	2.371	1.151	6.4429e-05	0.896936	0.960044	0.994952	0.968088	0.974159	0.992348	0.9731	44818.1	15507.5	9793.46	13470.2	8911.79	34174.2	13779.1	7292.96	3781.78	106260	High	High	High
Msil_0488	MSIL_RS02480	-5.66127e+18	FALSE	High	IsMasterProtein	2501033510_Msil_0488	cysteine_desulfurase,_SufS_subfamily	0	16.641	5	3	10	3	774	79.7	5.96	129	17.81	3	3	0.437	1.04	0.686	1.005	1.022	1.014	0.568	0.424	0.107799	0.997239	0.960044	0.984935	0.977153	0.974963	0.899345	0.590224	57251.2	12951.8	25026.8	30513.9	31730.9	39259.9	25162.5	31180.4	32168.3	32491.6	High	High	High
Msil_0491	MSIL_RS21150	-4.79987e+18	FALSE	High	IsMasterProtein	2501033514_Msil_0491	Metallo-beta-lactamase_superfamily.	0	11.851	11	3	8	3	412	44.8	6.89	41	12.1	3	3	0.798	0.772	0.656	1.755	0.193	0.174	1.129	0.704	0.896825	0.963867	0.960044	0.98362	0.442403	0.549985	0.974877	0.958575	28315.6	50249.4	22609.9	71347.5	55044.9	18587.2	39670.7	13735.9	9580.46	31962.7	High	High	High
Msil_0492	MSIL_RS02505	-2.87467e+18	FALSE	High	IsMasterProtein	2501033515_Msil_0492	hypothetical_protein	0	165.859	34	18	136	18	627	66.1	5.31	2108	254.83	18	18	0.948	0.814	1.919	1.977	0.726	1.02	1.321	0.645	0.989012	0.97646	0.978715	0.948034	0.983466	0.996388	0.997627	0.943838	6.69517e+06	4.54681e+06	6.34515e+06	7.04773e+06	5.74004e+06	1.28466e+07	1.25413e+07	5.11519e+06	5.85576e+06	8.84665e+06	High	High	High
Msil_0493	MSIL_RS02510	-7.4602e+18	FALSE	High	IsMasterProtein	2501033516_Msil_0493	iron-sulfur_cluster_assembly_accessory_protein	0	117.988	96	9	151	9	114	12.3	4.46	2307	228.72	9	7	1.32	0.676	3.254	1.837	0.774	0.967	2.924	0.818	0.913812	0.91341	0.922988	0.953214	0.987948	0.996388	0.949378	0.99718	2.20907e+06	3.17891e+06	2.91597e+06	3.88587e+06	2.62659e+06	7.18721e+06	5.35736e+06	3.00923e+06	2.53999e+06	6.46037e+06	High	High	High
Msil_0494	MSIL_RS02515	2.32093e+18	FALSE	High	IsMasterProtein	2501033517_Msil_0494	deoxyguanosinetriphosphate_triphosphohydrolase	0	19.548	12	5	19	5	405	44.5	6.79	185	26.95	5	5	1.468	0.513	0.968	0.667	0.875	1.43	1.385	0.806	0.758636	0.622027	0.989657	0.948034	0.987948	0.907461	0.994155	0.99718	490710	693146	720244	860141	441228	475243	480413	752912	630960	679783	High	High	High
Msil_0495	MSIL_RS02520	2.97582e+18	FALSE	High	IsMasterProtein	2501033518_Msil_0495	arginyl-tRNA_synthetase	0	190.704	55	30	211	30	598	65	5.78	2435	324.91	30	30	0.727	0.462	0.626	0.968	0.485	1.707	0.644	0.814	0.707253	0.476256	0.960044	0.988776	0.873602	0.868852	0.974788	0.99718	2.37007e+07	1.07019e+07	1.72296e+07	1.31421e+07	6.06904e+06	1.48472e+07	1.66754e+07	6.36773e+06	1.03592e+07	1.52615e+07	High	High	High
Msil_0496	MSIL_RS02525	4.97763e+18	FALSE	High	IsMasterProtein	2501033519_Msil_0496	Sporulation_domain_protein	0	96.191	29	12	183	12	458	48.1	6.4	3113	301.4	12	11	1.079	1.002	4.488	3.373	0.692	0.547	4.087	1.014	0.99962	0.997239	0.858639	0.790073	0.978551	0.953631	0.675074	0.9731	4.41382e+06	1.41307e+07	4.7625e+06	1.39313e+07	1.39578e+07	1.98087e+07	1.60653e+07	9.63875e+06	7.64151e+06	1.80408e+07	High	High	High
Msil_0497	MSIL_RS02530	3.20133e+18	FALSE	High	IsMasterProtein	2501033520_Msil_0497	chromosome_segregation_and_condensation_protein_ScpA	0	24.824	16	3	16	3	264	30	5.14	221	25.41	3	3	1.003	0.619	1.679	1.497	0.828	1.609	1.946	2.191	0.997514	0.850688	0.989214	0.988327	0.989966	0.850948	0.99999	0.428699	92049.5	69564.5	92326.3	31754.8	19659.7	154593	138200	26291.4	31632.6	179168	High	High	High
Msil_0498	MSIL_RS02535	-7.18155e+18	FALSE	High	IsMasterProtein	2501033521_Msil_0498	chromosome_segregation_and_condensation_protein,_ScpB	0	22.42	19	3	12	3	254	27.5	4.73	78	25.3	3	3	1.23	0.859	1.433	1.268	0.789	0.963	1.451	1.921	0.986109	0.991598	0.995199	0.994952	0.997057	0.977721	0.989384	0.550649	33203.8	45538.4	40851.3	23703	20366.8	47584.5	51783.3	18711.7	19616.9	48167.8	High	High	High
Msil_0499	MSIL_RS02540	-6.54078e+16	FALSE	High	IsMasterProtein	2501033522_Msil_0499	Pyridoxal-5'-phosphate-dependent_protein_beta_subunit	0	225.181	69	17	313	17	343	35.9	5.58	5242	586.6	17	17	1.158	1.337	2.118	1.76	1.987	1.347	1.897	1.143	0.989012	0.896936	0.960044	0.963317	0.656602	0.953631	0.961236	0.893284	1.60888e+07	2.3086e+07	1.86246e+07	2.01913e+07	2.70057e+07	3.40829e+07	3.27841e+07	4.01143e+07	3.63795e+07	3.05242e+07	High	High	High
Msil_0501	MSIL_RS02550	6.20468e+18	FALSE	High	IsMasterProtein	2501033524_Msil_0501	molybdenum_cofactor_synthesis_domain_protein	0	115.719	48	16	96	16	410	42	5.78	1478	182.94	16	16	0.763	0.525	0.616	0.84	1.137	2.43	0.845	0.932	0.807014	0.650227	0.960044	0.979801	0.9593	0.610025	0.974877	0.99718	3.9778e+06	2.45231e+06	3.03358e+06	2.62984e+06	1.37957e+06	2.45218e+06	2.54818e+06	2.9893e+06	3.35219e+06	3.36277e+06	High	High	High
Msil_0502	MSIL_RS02555	1.26102e+18	FALSE	High	IsMasterProtein	2501033525_Msil_0502	molybdenum_cofactor_biosynthesis_protein_C	0	82.593	54	11	90	11	175	18.1	7.99	859	131.83	11	11	1.075	1.201	0.636	0.563	0.997	0.611	0.891	0.962	0.99962	0.951151	0.960044	0.926521	0.980209	0.970788	0.987205	0.99514	4.97257e+06	5.22652e+06	5.34371e+06	5.43431e+06	6.526e+06	3.16253e+06	3.00655e+06	5.4197e+06	3.99061e+06	4.42908e+06	High	High	High
Msil_0503	MSIL_RS02560	6.51404e+18	FALSE	High	IsMasterProtein	2501033526_Msil_0503	Indole-3-glycerol-phosphate_synthase	0	77.695	39	14	65	14	276	30.3	6.61	566	71.37	13	11	1.787	0.631	1.216	0.693	0.87	1.296	1.63	1.059	0.426867	0.853629	0.995199	0.950739	0.991735	0.970788	0.989503	0.94477	3.94254e+06	7.39351e+06	7.04696e+06	6.98401e+06	4.40511e+06	4.79292e+06	4.88041e+06	6.07703e+06	5.71073e+06	6.4255e+06	High	High	High
Msil_0504	MSIL_RS02565	-6.46493e+18	FALSE	High	IsMasterProtein	2501033527_Msil_0504	anthranilate_phosphoribosyltransferase	0	97.08	38	10	68	10	349	35.4	7.17	1079	118.13	10	10	1.016	0.943	0.515	0.557	0.514	0.659	0.88	1.172	0.99962	0.999832	0.960044	0.923624	0.928438	0.984209	0.974877	0.94477	2.81166e+06	1.57994e+06	2.85765e+06	1.34816e+06	1.27192e+06	1.44754e+06	1.59169e+06	692345	838033	2.47404e+06	High	High	High
Msil_0505	MSIL_RS02570	6.51334e+16	FALSE	High	IsMasterProtein	2501033528_Msil_0505	glutamine_amidotransferase_of_anthranilate_synthase	0	45.927	31	4	84	4	201	21.4	6.65	1297	151.8	4	4	0.666	0.368	0.472	0.722	0.538	0.907	0.553	0.878	0.556897	0.235049	0.94666	0.953214	0.934517	0.996388	0.944315	0.999036	3.46251e+06	2.23674e+06	2.30719e+06	2.54853e+06	937433	1.63482e+06	1.66514e+06	1.36993e+06	850516	1.91338e+06	High	High	High
Msil_0506	MSIL_RS02575	-1.06939e+18	FALSE	High	IsMasterProtein	2501033529_Msil_0506	anthranilate_synthase_component_I	0	151.441	40	15	224	15	505	54.8	5.59	3027	396.98	15	15	0.769	0.379	0.515	0.674	0.575	1.408	0.577	0.737	0.815974	0.26422	0.960044	0.949018	0.934787	0.958495	0.959888	0.99514	1.79639e+07	1.08483e+07	1.38164e+07	1.47174e+07	5.5795e+06	9.2516e+06	9.30876e+06	8.46081e+06	7.85849e+06	1.03659e+07	High	High	High
Msil_0507	MSIL_RS02580	1.30516e+18	FALSE	High	IsMasterProtein	2501033530_Msil_0507	PpiC-type_peptidyl-prolyl_cis-trans_isomerase	0	324.268	63	40	315	40	636	68.5	5.45	4049	525.25	39	38	0.967	0.653	1.26	1.382	0.88	1.431	1.206	0.807	0.989012	0.88754	0.991169	0.988327	0.989966	0.927351	0.992838	0.99718	1.50061e+07	1.07101e+07	1.45098e+07	1.32721e+07	8.66321e+06	1.89071e+07	2.00512e+07	1.16765e+07	1.23975e+07	1.80911e+07	High	High	High
Msil_0508	MSIL_RS02585	2.69729e+18	FALSE	High	IsMasterProtein	2501033531_Msil_0508	Triose-phosphate_isomerase	0	106.111	48	14	158	14	263	27.4	7.42	1803	229.15	14	14	0.67	1.043	0.325	0.506	0.605	0.548	0.452	1.094	0.565306	0.991598	0.858639	0.893196	0.952012	0.953631	0.944315	0.936458	2.48886e+07	1.64433e+07	1.66703e+07	1.50306e+07	1.56727e+07	8.08255e+06	8.42884e+06	9.08785e+06	8.59008e+06	1.12602e+07	High	High	High
Msil_0509	MSIL_RS02590	-3.66565e+18	FALSE	High	IsMasterProtein	2501033532_Msil_0509	preprotein_translocase,_SecG_subunit	0	50.66	63	5	70	5	123	12.4	9.7	1007	98.41	5	4	1.22	1.289	1.023	0.896	0.828	0.526	1.117	0.796	0.967947	0.929731	0.989657	0.984935	0.999008	0.927351	0.989503	0.99718	2.4198e+06	2.19146e+06	2.95197e+06	2.75384e+06	3.55077e+06	2.47437e+06	2.64619e+06	2.28114e+06	1.8663e+06	2.70321e+06	High	High	High
Msil_0510	MSIL_RS02595	7.74108e+18	FALSE	High	IsMasterProtein	2501033533_Msil_0510	CTP_synthase	0	112.179	27	16	120	16	542	59.7	6.46	1369	159.38	16	16	0.59	1.203	0.667	1.26	0.863	0.971	0.717	1.203	0.375009	0.950596	0.960044	0.994952	0.987948	0.996388	0.974788	0.915021	7.80981e+06	2.83595e+06	4.60627e+06	2.35762e+06	2.8356e+06	5.21083e+06	5.80299e+06	2.03347e+06	2.75345e+06	5.60262e+06	High	High	High
Msil_0511	MSIL_RS02600	4.31808e+18	FALSE	High	IsMasterProtein	2501033534_Msil_0511	aldo/keto_reductase	0	71.047	35	14	67	14	356	39.5	9.01	463	83.63	14	13	0.725	1.134	0.628	0.833	0.574	0.374	0.967	0.785	0.705618	0.968117	0.960044	0.979284	0.952012	0.775372	0.989384	0.99718	4.24207e+06	2.14922e+06	3.07527e+06	2.73942e+06	3.10671e+06	2.66218e+06	2.56206e+06	1.57182e+06	1.16095e+06	4.10197e+06	High	High	High
Msil_0512	MSIL_RS02605	-5.53175e+18	FALSE	High	IsMasterProtein	2501033535_Msil_0512	7-cyano-7-deazaguanine_reductase	0	55.018	39	7	100	7	153	16.9	7.39	1170	136.35	7	7	1.016	1.002	0.675	0.608	0.645	0.566	0.895	0.559	0.99962	0.997239	0.960044	0.936435	0.964751	0.970788	0.989384	0.850197	9.91843e+06	6.1644e+06	1.00738e+07	1.1027e+07	1.10436e+07	6.6911e+06	6.129e+06	7.10852e+06	6.25139e+06	8.87314e+06	High	High	High
Msil_0513	MSIL_RS02610	2.63717e+18	FALSE	High	IsMasterProtein	2501033536_Msil_0513	transcriptional_regulator,_TetR_family	0	26.489	34	4	17	4	193	20.9	8.48	405	35.51	4	3	1.41	1.37	2.532	1.731	1.389	1.084	2.161	1.167	0.82657	0.885258	0.960044	0.96614	0.882984	0.974159	0.989384	0.94477	125572	204320	176999	175143	240004	317888	306335	243330	260259	271320	High	High	High
Msil_0515	MSIL_RS02620	2.37764e+18	FALSE	High	IsMasterProtein	2501033538_Msil_0515	Phosphopyruvate_hydratase	0	371.085	59	25	2215	25	427	44.9	4.89	31194	3641.82	25	22	0.997	1.167	0.463	0.399	1.12	0.831	0.58	0.915	0.996671	0.960589	0.94666	0.790073	0.964751	0.996388	0.974788	0.99718	4.55744e+08	2.5375e+08	4.54419e+08	2.77331e+08	3.2366e+08	2.1102e+08	1.81362e+08	3.10508e+08	2.68842e+08	2.6452e+08	High	High	High
Msil_0519	MSIL_RS02640	-4.42373e+18	FALSE	High	IsMasterProtein	2501033542_Msil_0519	pyruvate_dehydrogenase_(acetyl-transferring)_E1_component,_alpha_subunit	0	143.691	34	16	325	16	344	38.1	7.3	3229	379.34	15	15	0.56	0.696	1.314	2.083	0.681	1.78	2.118	2.528	0.302318	0.935878	0.989657	0.947056	0.977153	0.795626	0.955106	0.0493426	1.0457e+07	3.19823e+07	5.85898e+06	1.26524e+07	8.79986e+06	1.37444e+07	1.22028e+07	8.61657e+06	1.56594e+07	2.21511e+07	High	High	High
Msil_0520	MSIL_RS02645	2.49831e+18	FALSE	High	IsMasterProtein	2501033543_Msil_0520	Transketolase_central_region	0	274.105	41	20	546	20	460	48.8	4.82	6025	727.67	19	20	0.687	1.12	1.715	2.712	0.861	0.935	2.334	1.499	0.602197	0.968117	0.986021	0.868622	0.99704	0.996388	0.944315	0.579068	2.37928e+07	4.91003e+07	1.63406e+07	3.2752e+07	3.66698e+07	4.08065e+07	4.43185e+07	2.8195e+07	3.42851e+07	5.55431e+07	High	High	High
Msil_0521	MSIL_RS02650	-2.44262e+18	FALSE	High	IsMasterProtein	2501033544_Msil_0521	pyruvate_dehydrogenase_complex_dihydrolipoamide_acetyltransferase	0	254.559	44	17	501	17	444	45.8	7.2	6545	764.38	17	16	1.192	0.986	2.438	1.595	1.247	1.173	3.733	1.017	0.986109	0.997239	0.960044	0.977798	0.931859	0.974159	0.675074	0.9731	2.65621e+07	7.72443e+07	3.16541e+07	7.59404e+07	7.49056e+07	6.47644e+07	5.04839e+07	9.46764e+07	8.78335e+07	9.91549e+07	High	High	High
Msil_0522	MSIL_RS02655	-1.94124e+18	FALSE	High	IsMasterProtein	2501033545_Msil_0522	dihydrolipoamide_dehydrogenase	0	374.18	69	33	953	33	480	50.9	7.08	10281	1428.97	33	30	0.917	1.235	2.13	1.871	1.139	0.754	2.748	0.947	0.987416	0.946069	0.960044	0.953214	0.9593	0.996388	0.908443	0.99514	9.53583e+07	3.40734e+08	8.74501e+07	3.59723e+08	4.44408e+08	2.03156e+08	1.63653e+08	4.09888e+08	3.35289e+08	2.6209e+08	High	High	High
Msil_0523	MSIL_RS02660	-3.66364e+17	FALSE	High	IsMasterProtein	2501033546_Msil_0523	lipoic_acid_synthetase	0	30.465	21	6	23	6	325	35.9	8.35	160	24.15	6	5	1.029	0.711	0.377	0.353	0.275	0.177	0.647	0.577	0.99962	0.946069	0.885149	0.701108	0.686741	0.606307	0.944315	0.859667	190884	69349.2	196503	120160	85406.1	72050.5	69415.3	33087.1	15106.1	123415	High	High	High
Msil_0524	MSIL_RS02665	5.72265e+18	FALSE	High	IsMasterProtein	2501033547_Msil_0524	cyclase/dehydrase	0	20.634	13	2	15	2	152	17.4	8.84	153	24.17	2	1	1.616	1.043	1.76	1.464	0.57	0.765	1.61	1.051	0.599326	0.991598	0.989214	0.987234	0.966947	0.996388	0.997627	0.99514	86456.2	173912	139676	165483	172655	152184	204478	94331.5	132049	139217	High	High	High
Msil_0525	MSIL_RS02670	-2.32054e+18	FALSE	High	IsMasterProtein	2501033548_Msil_0525	CinA_domain_protein	0	34.824	35	5	28	5	163	16.4	5.24	457	47.97	5	5	1.142	0.882	0.619	0.525	0.828	0.788	0.717	0.757	0.989012	0.997239	0.960044	0.899635	0.99704	0.996388	0.959888	0.99514	2.23901e+06	1.90522e+06	2.55755e+06	2.51834e+06	2.22119e+06	1.38579e+06	1.34363e+06	2.08407e+06	1.75001e+06	1.60518e+06	High	High	High
Msil_0526	MSIL_RS02675	-4.37997e+18	FALSE	High	IsMasterProtein	2501033549_Msil_0526	2C-methyl-D-erythritol_2,4-cyclodiphosphate_synthase	0	71.554	28	8	85	8	404	42	6.43	1246	144.06	8	8	1.085	1.052	0.43	0.409	0.77	0.63	0.626	0.601	0.998563	0.991598	0.919885	0.809201	0.987948	0.975654	0.967436	0.896011	1.26541e+07	6.891e+06	1.37319e+07	1.14572e+07	1.20548e+07	5.44385e+06	5.62291e+06	8.82161e+06	7.59324e+06	7.92209e+06	High	High	High
Msil_0528	MSIL_RS02685	-1.298e+18	FALSE	High	IsMasterProtein	2501033551_Msil_0528	signal_transduction_histidine_kinase,_nitrogen_specific,_NtrB	0	43.709	23	8	26	8	381	41.2	5.96	430	45.81	7	7	1.366	0.963	1.096	0.905	0.343	0.195	1.28	1.141	0.867595	0.999346	0.989657	0.984935	0.788996	0.613914	0.989384	0.957212	206036	197710	281344	173227	166862	225897	254592	59374.4	32511.5	263702	High	High	High
Msil_0529	MSIL_RS02690	4.21251e+18	FALSE	High	IsMasterProtein	2501033552_Msil_0529	nitrogen_metabolism_transcriptional_regulator,_NtrC,_Fis_Family	0	54.459	21	9	53	9	491	54.5	8.9	678	84.83	9	8	0.517	1.473	0.67	1.068	0.278	0.089	0.923	0.813	0.202912	0.81547	0.960044	0.994952	0.557581	0.0163746	0.988958	0.99718	3.97118e+06	1.04115e+06	2.05252e+06	1.28014e+06	1.88514e+06	2.66254e+06	2.19213e+06	355274	167081	3.66436e+06	High	High	High
Msil_0530	MSIL_RS02695	-8.918e+18	FALSE	High	IsMasterProtein	2501033553_Msil_0530	multi-sensor_signal_transduction_histidine_kinase	0	48.457	12	7	33	7	755	82.7	7.53	441	53.3	7	7	1.389	1.011	3.342	2.843	1.314	1.341	3.84	1.29	0.842662	0.997239	0.913572	0.837783	0.903301	0.924794	0.944315	0.888173	319053	406916	443238	315412	318817	1.06634e+06	1.26021e+06	414457	427618	1.22516e+06	High	High	High
Msil_0531	MSIL_RS02700	8.76532e+18	FALSE	High	IsMasterProtein	2501033554_Msil_0531	two_component,_sigma54_specific,_transcriptional_regulator,_Fis_family	0	89.364	30	15	117	15	455	49.7	6.29	1366	169.62	15	14	0.9	1.088	1.697	2.073	0.329	0.086	2.42	1.07	0.975296	0.981284	0.986385	0.94729	0.588103	0.0058531	0.944315	0.94477	1.04421e+07	1.07404e+07	9.39329e+06	1.00413e+07	1.09233e+07	1.77183e+07	1.94706e+07	3.30249e+06	935527	2.52721e+07	High	High	High
Msil_0534	MSIL_RS02715	-1.18441e+18	FALSE	High	IsMasterProtein	2501033557_Msil_0534	aminotransferase_class_IV	0	143.357	54	14	218	14	286	31	8.56	3528	378.39	14	14	0.743	0.546	0.63	0.861	0.778	1.771	0.69	0.718	0.758093	0.700388	0.960044	0.98362	0.987948	0.801621	0.987205	0.992461	2.55908e+07	1.26531e+07	1.90106e+07	1.76109e+07	9.61512e+06	1.61149e+07	1.63758e+07	1.37051e+07	1.70286e+07	1.76639e+07	High	High	High
Msil_0535	MSIL_RS02720	-1.41157e+18	FALSE	High	IsMasterProtein	2501033558_Msil_0535	RNA_chaperone_Hfq	0	60.817	76	5	34	5	83	9.3	8.21	535	33.36	5	3	0.226	0.029	0.603	1.187	0.475	51.148	0.332	0.141	1.07825e-05	6.9625e-15	0.960044	0.994952	0.877067	2.99642e-08	0.63277	0.00135205	2.34556e+06	451508	530283	3.19334e+06	91688.1	1.41376e+06	629358	1.51634e+06	4.68967e+06	778922	High	High	High
Msil_0547	MSIL_RS02780	-4.33592e+18	FALSE	Medium	IsMasterProtein	2501033570_Msil_0547	DNA-cytosine_methyltransferase	0.023	2.547	2	1	3	1	383	41.4	8.65	31	4.41	1	1	0.73	1.604	0.186	0.236	0.092	0.07	0.375	0.517	0.767332	0.804701	0.443298	0.418433	0.159974	0.0996172	0.633046	0.870444	73939.1	3091.95	53988.4	5985.95	9603.81	13784.4	12761.4	553.264	671.454	27703.9	High	High	High
Msil_0536	MSIL_RS02725	-6.16073e+18	FALSE	High	IsMasterProtein	2501033559_Msil_0536	GTP-binding_proten_HflX	0	23.853	10	4	13	4	469	51.7	6.35	188	22.93	4	4	0.911	0.971	0.853	0.748	0.429	0.462	0.897	0.617	0.986109	0.998357	0.988268	0.953214	0.893657	0.971892	0.959888	0.898583	283948	153116	258635	248316	241051	242240	193512	106609	111327	254606	High	High	High
Msil_0549	MSIL_RS02800	-6.10814e+18	FALSE	Medium	IsMasterProtein	2501033574_Msil_0549	conserved_hypothetical_protein;_putative_signal_peptide	0.019	2.775	4	1	2	1	171	17.8	9.31	15	1.93	1	1																											Not Found	Not Found	Not Found
Msil_0550	MSIL_RS02805	4.75731e+18	FALSE	High	IsMasterProtein	2501033575_Msil_0550	protein_of_unknown_function_DUF192	0	14.825	8	1	6	1	169	18.1	9.13	60	11.16	1	1	0.488	0.309	2.587	4.96	2.47	10.993	1.92	5.167	0.230542	0.163328	0.960044	0.700447	0.686741	0.0224061	0.99999	0.036014	4894.37	16322.5	2386.05	3159.19	975.209	12661.3	11834	7802.23	10720.7	9396.75	High	High	High
Msil_0537	MSIL_RS02730	-6.77166e+18	FALSE	High	IsMasterProtein	2501033560_Msil_0537	MazG_family_protein	0	57.133	37	11	58	11	290	31.8	5.31	636	83.45	11	11	0.824	1.209	0.551	0.614	0.577	0.427	0.734	0.967	0.912989	0.946069	0.960044	0.936435	0.956665	0.842543	0.959888	0.99718	3.1006e+06	2.1394e+06	2.55345e+06	2.21321e+06	2.67662e+06	1.70973e+06	1.56815e+06	1.27698e+06	1.14256e+06	2.27615e+06	High	High	High
Msil_0552	MSIL_RS02815	-2.98355e+18	FALSE	High	IsMasterProtein	2501033577_Msil_0552	Silent_information_regulator_protein_Sir2	0.001	5.536	5	1	2	1	251	26.5	5.44	39	2.9	1	1	0.81	0.925	2.138	2.494	1.202	1.273	2.25	1.44	0.904462	0.997239	0.973712	0.926521	0.948711	0.942481	0.992838	0.859667	75628	54140.7	61224.2	37592.3	34765.8	161684	152690	45189.9	44240.8	170130	High	High	High
Msil_0538	MSIL_RS02735	-5.16456e+18	FALSE	High	IsMasterProtein	2501033561_Msil_0538	cold-shock_DNA-binding_domain_protein	0	143.049	57	15	678	15	217	22.8	9.2	8316	897.84	15	14	1.047	0.641	1.228	1.045	1.469	2.23	1.143	1.211	0.99962	0.877158	0.994861	0.994952	0.873281	0.578323	0.997711	0.859667	1.40403e+08	1.35299e+08	1.46992e+08	1.11699e+08	7.15459e+07	1.72443e+08	1.53583e+08	1.64087e+08	1.59541e+08	1.6054e+08	High	High	High
Msil_0539	MSIL_RS02740	-6.02952e+18	FALSE	High	IsMasterProtein	2501033562_Msil_0539	beta-lactamase_domain_protein	0	62.119	31	8	49	8	265	28.9	6.6	683	85.39	8	8	0.937	0.616	2.309	2.142	1.662	2.684	1.31	1.16	0.989012	0.830982	0.960044	0.936435	0.762906	0.49178	0.99999	0.94477	1.52182e+06	1.9734e+06	1.42583e+06	1.70055e+06	1.04747e+06	3.51349e+06	3.05349e+06	2.82642e+06	2.81178e+06	1.99334e+06	High	High	High
Msil_0540	MSIL_RS02745	-3.41576e+18	FALSE	High	IsMasterProtein	2501033563_Msil_0540	hydrolase,_TatD_family	0	42.193	34	8	50	8	267	28.8	6.38	621	81.26	8	7	0.876	1.213	0.753	0.671	0.552	0.405	0.75	0.571	0.956228	0.946069	0.979818	0.948034	0.939404	0.820067	0.965024	0.860376	2.88027e+06	1.49889e+06	2.52371e+06	2.62471e+06	3.18357e+06	2.16887e+06	1.69321e+06	1.44773e+06	1.28784e+06	2.15922e+06	High	High	High
Msil_0541	MSIL_RS02750	-3.57162e+18	FALSE	High	IsMasterProtein	2501033564_Msil_0541	methionyl-tRNA_synthetase	0	291.302	70	33	480	33	519	58	5.86	6947	841.22	32	32	1.151	0.62	1.16	1.093	0.611	1.054	1.159	0.48	0.989012	0.838464	0.994861	0.994952	0.952611	0.984209	0.997627	0.598899	6.424e+07	4.388e+07	7.396e+07	9.15004e+07	5.67299e+07	7.45048e+07	8.08464e+07	5.58611e+07	5.97767e+07	7.44722e+07	High	High	High
Msil_0542	MSIL_RS02755	-8.59635e+16	FALSE	High	IsMasterProtein	2501033565_Msil_0542	AAA_ATPase	0	15.873	7	2	8	2	364	39.5	7.31	146	17.78	2	2	1.223	0.936	1.17	1.193	0.502	0.523	1.45	1.202	0.986109	0.998357	0.989657	0.994952	0.952012	0.985619	0.989384	0.950676	45296.6	52491.1	55397.9	43677.3	40870.3	53010.5	66066	21935.4	21370.7	65682.3	High	High	High
Msil_0543	MSIL_RS02760	-3.36799e+18	FALSE	High	IsMasterProtein	2501033566_Msil_0543	dTMP_kinase	0	44.691	33	6	39	6	233	24.8	5.29	479	58.59	6	6	1.11	0.55	1.34	1.172	0.843	1.736	1.396	0.834	0.989012	0.704905	0.989657	0.994952	0.989966	0.822114	0.997627	0.99718	551921	710682	612613	851917	468179	739595	718068	718057	812945	770281	High	High	High
Msil_0544	MSIL_RS02765	-5.50165e+17	FALSE	High	IsMasterProtein	2501033567_Msil_0544	Serine-type_D-Ala-D-Ala_carboxypeptidase	0	174.625	50	19	101	19	407	43.6	8.43	1679	188.22	19	18	1.536	0.874	1.937	1.443	0.673	0.913	1.758	0.676	0.666516	0.997239	0.974553	0.984935	0.979698	0.996388	0.989384	0.957297	1.9329e+06	1.78681e+06	2.96816e+06	2.64356e+06	2.3111e+06	3.74336e+06	4.28283e+06	1.77885e+06	2.11013e+06	3.39746e+06	High	High	High
Msil_0548	MSIL_RS02790	-8.08656e+18	FALSE	High	IsMasterProtein	2501033572_Msil_0548	ETC_complex_I_subunit_conserved_region	0	53.834	71	8	54	8	101	11.6	9.74	561	86.92	8	6	1.014	0.809	1.463	0.939	2.907	2.792	1.392	1.877	0.99962	0.97646	0.989657	0.987234	0.299432	0.454973	0.99999	0.517045	2.69174e+06	2.83855e+06	2.72904e+06	1.51233e+06	1.22318e+06	3.93875e+06	2.56231e+06	4.39665e+06	3.41527e+06	3.74584e+06	High	High	High
Msil_0551	MSIL_RS02810	6.0741e+17	FALSE	High	IsMasterProtein	2501033576_Msil_0551	cold-shock_DNA-binding_domain_protein	0	8.737	14	2	8	2	189	20.8	7.59	68	5.02	2	2	0.749	1.08	2.894	3.434	1.296	1.012	1.396	0.92	0.808167	0.991598	0.960044	0.833699	0.934787	0.974159	0.989384	0.998439	18156.6	22958.2	13598.4	24964.9	26949.7	52542.9	46701.7	32360.2	27264.6	25340.9	High	High	High
Msil_0553	MSIL_RS02820	6.47974e+18	FALSE	High	IsMasterProtein	2501033578_Msil_0553	GDSL-like_Lipase/Acylhydrolase.	0	69.131	35	13	101	13	391	42.7	7.99	1004	141.35	13	12	1.083	1.028	1.398	1.641	0.925	1.004	2.672	1.378	0.99962	0.994687	0.989657	0.966949	0.983466	0.996388	0.959888	0.84001	2.15817e+06	2.39365e+06	2.33675e+06	1.7365e+06	1.7856e+06	3.0182e+06	3.8351e+06	1.60629e+06	1.79292e+06	5.76601e+06	High	High	High
Msil_0554	MSIL_RS02825	-7.14006e+18	FALSE	High	IsMasterProtein	2501033579_Msil_0554	GDSL-like_Lipase/Acylhydrolase.	0	39.065	21	8	27	8	369	40.5	6.7	188	44.87	8	7	1.376	0.878	2.548	2.432	1.499	2.01	3.857	1.441	0.859447	0.997239	0.960044	0.916459	0.859323	0.683012	0.944315	0.822671	535670	836294	737323	580459	509492	1.36509e+06	1.79301e+06	870041	1.02414e+06	2.06586e+06	High	High	High
Msil_0555	MSIL_RS02830	-6.67618e+18	FALSE	High	IsMasterProtein	2501033580_Msil_0555	Carbamoyltransferase	0	205.113	49	27	420	27	613	67.4	6.25	6074	716.57	27	27	1.302	1.952	1.15	0.921	1.311	0.663	1.857	1.045	0.923669	0.47295	0.993726	0.984935	0.92257	0.977721	0.967153	0.957212	4.49193e+07	3.04175e+07	5.85071e+07	2.91119e+07	5.68319e+07	5.16526e+07	5.39111e+07	3.81617e+07	3.77009e+07	8.34134e+07	High	High	High
Msil_0557	MSIL_RS02835	-1.7351e+18	FALSE	High	IsMasterProtein	2501033582_Msil_0557	conserved_hypothetical_protein	0	44.513	40	6	87	6	143	15.9	11.25	688	95.37	6	6	1.644	1.418	1.527	0.872	1.062	0.737	2.475	0.69	0.554732	0.852953	0.989214	0.98362	0.970617	0.98876	0.959888	0.963283	3.51507e+06	3.05848e+06	5.77759e+06	4.43312e+06	6.28834e+06	5.36717e+06	5.03651e+06	4.70652e+06	4.63677e+06	8.69901e+06	High	High	High
Msil_0558	MSIL_RS02840	8.5175e+18	FALSE	High	IsMasterProtein	2501033583_Msil_0558	transcriptional_regulator,_BadM/Rrf2_family	0	64.612	50	10	67	10	149	16.3	9.1	502	85.26	9	10	1.047	1.876	0.668	0.476	0.391	0.122	0.943	1.019	0.99962	0.517299	0.960044	0.850836	0.812482	0.0423784	0.987205	0.99514	1.61494e+06	1.49342e+06	1.69069e+06	1.46609e+06	2.75049e+06	1.07942e+06	804411	573048	334742	1.52305e+06	High	High	High
Msil_0559	MSIL_RS02845	-2.5202e+18	FALSE	High	IsMasterProtein	2501033584_Msil_0559	adenylate_kinase	0	278.996	75	22	1169	22	193	20.5	7.25	14327	1777.93	22	21	1.675	1.441	0.665	0.289	1.649	1.231	1.248	1.671	0.529809	0.834176	0.960044	0.624156	0.806296	0.970788	0.99122	0.443861	4.54221e+08	8.0629e+08	7.60787e+08	4.82548e+08	6.95266e+08	3.02124e+08	2.19687e+08	7.95712e+08	8.55891e+08	5.67006e+08	High	High	High
Msil_0560	MSIL_RS02850	-6.77598e+16	FALSE	High	IsMasterProtein	2501033585_Msil_0560	preprotein_translocase,_SecY_subunit	0	54.045	22	9	99	9	442	48.1	9.72	631	114.03	8	8	2.127	3.905	3.044	1.863	1.92	0.408	3.385	1.392	0.194968	0.0177654	0.94666	0.953214	0.673084	0.784268	0.770463	0.698909	1.52176e+07	7.99926e+06	3.23751e+07	5.7451e+06	2.24369e+07	4.63181e+07	6.03095e+07	1.10305e+07	9.15618e+06	5.15161e+07	High	High	High
Msil_0561	MSIL_RS02855	7.69424e+18	FALSE	High	IsMasterProtein	2501033586_Msil_0561	ribosomal_protein_L15	0	111.651	60	11	299	11	164	17	10.1	4712	475.95	11	11	1.088	0.777	0.466	0.4	0.644	0.808	0.538	0.792	0.997514	0.968117	0.94666	0.790073	0.964751	0.996388	0.959888	0.99718	9.46413e+07	5.88497e+07	1.03002e+08	7.43424e+07	5.77901e+07	4.41066e+07	4.116e+07	4.79011e+07	4.66874e+07	5.09003e+07	High	High	High
Msil_0562	MSIL_RS02860	6.98984e+18	FALSE	High	IsMasterProtein	2501033587_Msil_0562	ribosomal_protein_L30	0	22.734	42	4	108	4	65	7.3	10.93	1226	138.03	4	3	1.343	1.271	0.452	0.198	0.811	0.355	0.471	0.801	0.89799	0.938857	0.938935	0.383663	0.990985	0.642759	0.944315	0.99718	3.43412e+07	2.13188e+07	4.61058e+07	2.66086e+07	3.38258e+07	1.55339e+07	9.12659e+06	2.15784e+07	1.19967e+07	1.61732e+07	High	High	High
Msil_0563	MSIL_RS02865	-4.31196e+18	FALSE	High	IsMasterProtein	2501033588_Msil_0563	ribosomal_protein_S5	0	115.439	63	16	471	16	189	20.3	11.3	5247	474.34	16	15	1.26	1.224	0.49	0.342	0.585	0.431	0.625	0.941	0.956228	0.946069	0.94666	0.746712	0.939404	0.820121	0.974788	0.99514	1.01012e+08	6.76117e+07	1.2723e+08	7.18818e+07	8.79536e+07	4.9528e+07	4.34978e+07	4.20443e+07	3.79105e+07	6.30839e+07	High	High	High
Msil_0564	MSIL_RS02870	8.51261e+18	FALSE	High	IsMasterProtein	2501033589_Msil_0564	ribosomal_protein_L18	0	53.157	58	7	187	7	120	13	10.2	2770	302.09	7	6	0.912	0.461	0.56	0.483	1.14	2.297	0.565	1.134	0.986109	0.475772	0.960044	0.867649	0.9593	0.542329	0.967078	0.898583	4.27559e+07	3.06153e+07	3.89806e+07	2.69893e+07	1.2431e+07	2.3955e+07	1.88287e+07	3.07688e+07	2.85586e+07	2.41567e+07	High	High	High
Msil_0565	MSIL_RS02875	-5.58655e+18	FALSE	High	IsMasterProtein	2501033590_Msil_0565	ribosomal_protein_L6	0	112.546	63	12	227	12	177	18.8	10.04	2145	329.34	12	11	1.297	0.766	0.538	0.361	0.488	0.49	0.636	0.713	0.929456	0.963867	0.960044	0.778528	0.876755	0.887952	0.974788	0.980946	5.56637e+07	3.47702e+07	7.21777e+07	4.87399e+07	3.73394e+07	2.9949e+07	2.60513e+07	2.37816e+07	1.82868e+07	3.54238e+07	High	High	High
Msil_0566	MSIL_RS02880	7.92916e+18	FALSE	High	IsMasterProtein	2501033591_Msil_0566	ribosomal_protein_S8	0	111.629	82	12	304	12	132	14.6	9.82	3441	381.17	12	11	1.186	0.788	0.596	0.487	0.344	0.526	0.712	1.248	0.987416	0.968117	0.960044	0.869082	0.628589	0.927012	0.988958	0.819619	2.86863e+07	3.23691e+07	3.4029e+07	2.59357e+07	2.04402e+07	1.71038e+07	1.65857e+07	8.92317e+06	1.07418e+07	2.04333e+07	High	High	High
Msil_0567	MSIL_RS02885	-9.06259e+18	FALSE	High	IsMasterProtein	2501033592_Msil_0567	ribosomal_protein_S14	0	29.577	41	5	67	5	101	11.7	11.44	553	81.72	4	5	1.158	1.097	0.705	0.337	1.381	1.404	0.865	1.43	0.989012	0.97646	0.970357	0.738949	0.898235	0.970788	0.989384	0.758039	8.965e+06	4.39092e+06	1.03785e+07	3.07053e+06	3.36891e+06	6.32028e+06	3.49515e+06	4.24113e+06	4.73057e+06	7.75753e+06	High	High	High
Msil_0568	MSIL_RS02890	3.21728e+18	FALSE	High	IsMasterProtein	2501033593_Msil_0568	ribosomal_protein_L5	0	131.327	55	16	370	16	243	26.2	9.76	3524	516.92	16	16	1.148	0.736	0.721	0.493	0.579	0.835	0.758	0.956	0.989012	0.946069	0.972919	0.880645	0.936706	0.996388	0.989384	0.99514	1.01541e+08	8.9819e+07	1.16568e+08	9.39841e+07	6.91855e+07	7.32454e+07	5.74772e+07	5.44405e+07	5.77585e+07	7.701e+07	High	High	High
Msil_0569	MSIL_RS02895	-6.81114e+17	FALSE	High	IsMasterProtein	2501033594_Msil_0569	ribosomal_protein_L24	0	61.774	66	9	148	9	105	11.4	10.32	1587	202.95	9	7	1.107	0.846	0.59	0.357	0.727	0.723	0.616	0.701	0.990489	0.991598	0.960044	0.770072	0.983466	0.98876	0.974788	0.9731	9.07906e+07	5.54031e+07	1.00537e+08	7.90899e+07	6.68952e+07	5.35925e+07	3.59253e+07	5.75123e+07	4.83529e+07	5.592e+07	High	High	High
Msil_0570	MSIL_RS02900	-7.94475e+18	FALSE	High	IsMasterProtein	2501033595_Msil_0570	ribosomal_protein_L14	0	72.921	70	9	153	9	122	13.3	10.55	1712	167.61	9	7	1.316	0.741	0.576	0.391	0.327	0.49	0.759	0.775	0.913812	0.950596	0.960044	0.790073	0.579001	0.887952	0.989384	0.99718	7.85031e+07	5.58538e+07	1.03279e+08	7.21032e+07	5.34026e+07	4.52452e+07	4.03665e+07	2.35606e+07	2.61572e+07	5.95791e+07	High	High	High
Msil_0571	MSIL_RS02905	8.60207e+18	FALSE	High	IsMasterProtein	2501033596_Msil_0571	ribosomal_protein_S17	0	113.37	73	10	301	10	81	9.3	10.33	2089	318.02	10	10	1.111	0.72	0.533	0.317	0.628	0.972	0.605	0.9	0.989012	0.946069	0.960044	0.696724	0.964185	0.996388	0.974788	0.99718	1.40983e+08	9.31571e+07	1.56593e+08	1.03455e+08	7.44533e+07	7.51881e+07	4.95632e+07	6.49343e+07	7.23595e+07	8.52954e+07	High	High	High
Msil_0572	MSIL_RS02910	-8.30509e+17	FALSE	High	IsMasterProtein	2501033597_Msil_0572	ribosomal_protein_L29	0	70.981	60	7	97	7	70	8	11.46	1215	134.35	7	6	0.572	0.412	1.072	1.176	1.347	3.738	1.027	2.014	0.327587	0.353696	0.989657	0.994952	0.903301	0.237964	0.989384	0.249169	5.64717e+06	1.09315e+07	3.23223e+06	5.42692e+06	2.23326e+06	6.0522e+06	3.80212e+06	7.31063e+06	8.34709e+06	5.80133e+06	High	High	High
Msil_0573	MSIL_RS02915	-6.40201e+18	FALSE	High	IsMasterProtein	2501033598_Msil_0573	ribosomal_protein_L16	0	75.901	50	8	167	8	137	15.5	11.53	1949	264.65	8	7	1.799	0.861	0.63	0.32	0.356	0.452	0.889	0.505	0.412723	0.991598	0.960044	0.701108	0.657074	0.842543	0.996248	0.673036	3.17453e+07	1.82792e+07	5.71148e+07	3.61988e+07	3.11729e+07	2.00043e+07	1.82684e+07	1.29003e+07	1.40786e+07	2.82318e+07	High	High	High
Msil_0574	MSIL_RS02920	-4.8106e+18	FALSE	High	IsMasterProtein	2501033599_Msil_0574	ribosomal_protein_S3	0	230.791	69	22	359	22	239	26.6	10.02	3241	406.25	22	21	1.965	1.047	0.802	0.463	0.498	0.513	1.124	0.754	0.293153	0.991598	0.985937	0.837783	0.881731	0.91833	0.99999	0.99514	2.92827e+07	2.02806e+07	5.75327e+07	2.68856e+07	2.81408e+07	2.34801e+07	2.66188e+07	1.33824e+07	1.44247e+07	3.29267e+07	High	High	High
Msil_0575	MSIL_RS02925	2.91578e+17	FALSE	High	IsMasterProtein	2501033600_Msil_0575	ribosomal_protein_L22	0	23.159	27	5	86	5	128	14.2	10.62	761	100.74	5	5	1.255	0.69	0.479	0.271	0.362	0.554	0.636	0.693	0.956228	0.928816	0.94666	0.594049	0.665195	0.955945	0.974788	0.967325	4.88712e+07	3.33309e+07	6.1348e+07	4.81248e+07	3.31829e+07	2.33885e+07	1.65987e+07	1.74303e+07	1.83915e+07	3.10627e+07	High	High	High
Msil_0576	MSIL_RS02930	4.1391e+18	FALSE	High	IsMasterProtein	2501033601_Msil_0576	ribosomal_protein_S19	0	56.579	47	5	190	5	92	10.3	10.54	1704	273.82	5	5	0.956	0.547	0.36	0.383	0.318	0.913	0.504	1.034	0.989012	0.700388	0.913572	0.78693	0.556362	0.996388	0.959888	0.960875	4.99179e+07	4.72244e+07	4.77144e+07	4.56749e+07	2.49616e+07	1.79659e+07	1.82816e+07	1.45336e+07	2.27946e+07	2.51684e+07	High	High	High
Msil_0577	MSIL_RS02935	5.21047e+17	FALSE	High	IsMasterProtein	2501033602_Msil_0577	ribosomal_protein_L2	0	91.761	43	13	229	13	279	30.5	10.93	2353	299.34	12	13	1.482	0.662	0.505	0.339	0.361	0.605	0.664	0.466	0.73598	0.896936	0.950421	0.738949	0.663092	0.970788	0.975876	0.568433	6.15154e+07	3.20195e+07	9.11791e+07	6.86762e+07	4.54655e+07	3.10483e+07	3.09283e+07	2.47856e+07	2.7485e+07	4.08751e+07	High	High	High
Msil_0578	MSIL_RS02940	8.45274e+18	FALSE	High	IsMasterProtein	2501033603_Msil_0578	Ribosomal_protein_L25/L23	0	87.347	74	10	175	10	102	11.1	10.11	1693	271.01	10	10	1.039	0.489	0.768	0.428	0.757	1.77	0.698	1.001	0.99962	0.558855	0.979818	0.822003	0.987948	0.801621	0.987205	0.977088	4.62188e+07	3.94265e+07	4.80122e+07	3.93999e+07	1.92862e+07	3.54735e+07	2.05711e+07	2.98378e+07	3.41291e+07	3.22782e+07	High	High	High
Msil_0579	MSIL_RS02945	-1.78387e+18	FALSE	High	IsMasterProtein	2501033604_Msil_0579	ribosomal_protein_L4/L1e	0	73.127	48	8	126	8	206	22.2	10.45	2211	244.12	8	7	1.203	0.833	0.353	0.251	0.367	0.469	0.504	0.709	0.986109	0.988949	0.900191	0.535891	0.673084	0.868852	0.959888	0.977238	5.25841e+07	3.45812e+07	6.32572e+07	4.87789e+07	4.06561e+07	1.85874e+07	1.5898e+07	1.79253e+07	1.90868e+07	2.65036e+07	High	High	High
Msil_0580	MSIL_RS02950	-3.81747e+18	FALSE	High	IsMasterProtein	2501033605_Msil_0580	ribosomal_protein_L3	0	132.275	70	18	303	18	245	26	9.91	3983	515.17	18	18	1.016	0.826	0.472	0.433	0.404	0.544	0.535	0.789	0.99962	0.984086	0.94666	0.825605	0.758296	0.953247	0.959888	0.99718	1.22757e+08	8.85693e+07	1.2466e+08	1.12199e+08	9.26477e+07	5.78878e+07	5.40262e+07	4.53178e+07	5.03714e+07	6.5708e+07	High	High	High
Msil_0581	MSIL_RS02955	-2.07813e+18	FALSE	High	IsMasterProtein	2501033606_Msil_0581	ribosomal_protein_S10	0	99.084	58	9	361	9	102	11.6	9.99	3294	530.07	9	9	1.24	0.889	0.498	0.392	0.88	0.808	0.669	1.299	0.95709	0.997239	0.94666	0.790073	0.989966	0.996388	0.977125	0.775151	1.58144e+08	1.45777e+08	1.96126e+08	1.1225e+08	9.97711e+07	7.87005e+07	7.68037e+07	9.88212e+07	8.06488e+07	1.0578e+08	High	High	High
Msil_0582	MSIL_RS02960	9.14545e+18	FALSE	High	IsMasterProtein	2501033607_Msil_0582	translation_elongation_factor_Tu	0	463.168	67	25	4195	25	396	43.1	5.72	52328	6792.94	25	25	1.389	0.672	0.381	0.279	0.618	1.083	0.449	0.912	0.842662	0.906882	0.913572	0.613366	0.959216	0.97985	0.944315	0.99718	9.62279e+08	9.14626e+08	1.3367e+09	1.00342e+09	6.7396e+08	3.66152e+08	3.72993e+08	6.201e+08	7.30202e+08	4.31777e+08	High	High	High
Msil_0583	MSIL_RS02965	-2.12952e+18	FALSE	High	IsMasterProtein	2501033608_Msil_0583	translation_elongation_factor_G	0	630.782	79	52	1465	52	691	76.2	5.41	18119	2322.64	51	50	0.776	0.943	0.486	0.686	0.407	0.58	0.625	1.004	0.824867	0.999832	0.94666	0.950695	0.762906	0.970788	0.974788	0.976348	5.96495e+08	4.48013e+08	4.63128e+08	4.46122e+08	4.20685e+08	2.90176e+08	3.17863e+08	1.8161e+08	2.44152e+08	3.72608e+08	High	High	High
Msil_0594	MSIL_RS03020	1.41821e+18	FALSE	High	IsMasterProtein	2501033619_Msil_0594	conserved_hypothetical_protein	0	12.072	3	1	3	1	368	39.6	7.55	54	5.84	1	1	0.661	0.962	1.854	8.546	0.501	0.988	4.653	2.7	0.602641	0.999832	0.989214	0.303941	0.959216	0.977721	0.959888	0.214569	10863.5	64825.6	7184.27	24010.2	23106.8	20145.1	61395.5	12040.7	22830.8	50543.1	High	High	High
Msil_0584	MSIL_RS02970	6.28839e+17	FALSE	High	IsMasterProtein	2501033609_Msil_0584	ribosomal_protein_S7	0	153.786	80	18	418	18	156	17.8	9.98	3878	561.88	18	15	0.763	0.494	0.255	0.346	0.31	0.889	0.328	0.779	0.807014	0.56743	0.738828	0.750825	0.546243	0.996388	0.792452	0.99718	2.38835e+08	1.3575e+08	1.82298e+08	1.74374e+08	8.61653e+07	6.08974e+07	6.30564e+07	5.40577e+07	7.66316e+07	7.83071e+07	High	High	High
Msil_0585	MSIL_RS02975	-8.79541e+18	FALSE	High	IsMasterProtein	2501033610_Msil_0585	ribosomal_protein_S12	0	31.246	38	6	82	6	123	14	11.34	481	75.14	6	5	1.255	0.6	0.372	0.245	0.441	0.679	0.643	0.741	0.956228	0.806507	0.913572	0.524603	0.812482	0.97985	0.974788	0.99514	2.53021e+07	1.26992e+07	3.17583e+07	1.71461e+07	1.02886e+07	9.42074e+06	7.77664e+06	7.56626e+06	6.98427e+06	1.62576e+07	High	High	High
Msil_0586	MSIL_RS02980	-6.64137e+18	FALSE	High	IsMasterProtein	2501033611_Msil_0586	seryl-tRNA_synthetase	0	234.732	67	33	291	33	461	51.6	6.07	3361	451.83	33	32	0.908	0.557	0.424	0.565	0.643	1.432	0.533	1.082	0.986109	0.720927	0.913572	0.926521	0.964751	0.922231	0.959888	0.94477	3.52404e+07	3.02509e+07	3.19834e+07	2.79652e+07	1.55635e+07	1.49479e+07	1.80756e+07	1.79757e+07	2.22903e+07	1.87781e+07	High	High	High
Msil_0587	MSIL_RS02985	-8.36073e+18	FALSE	High	IsMasterProtein	2501033612_Msil_0587	Sec-independent_protein_translocase,_TatC_subunit	0	9.15	7	2	8	2	262	29.2	8.12	92	11.74	2	2	1.999	1.593	4.279	2.202	1.323	0.918	3.4	1.045	0.358874	0.784026	0.913572	0.948034	0.928438	0.97985	0.974788	0.99514	31262.3	27062.6	62486.3	25889	41244.8	133772	137612	34255.8	37863.9	106306	High	High	High
Msil_0588	MSIL_RS20000	-1.33666e+18	FALSE	High	IsMasterProtein	2501033613_Msil_0588	twin-arginine_translocation_protein,_TatB_subunit	0	51.689	31	8	83	8	208	21.4	4.93	628	100.97	8	8	1.525	1.366	1.725	1.032	1.837	1.061	1.677	1.333	0.685854	0.887223	0.985937	0.994748	0.719907	0.995279	0.991041	0.859667	2.0181e+06	2.83425e+06	3.07694e+06	2.12559e+06	2.90322e+06	3.4812e+06	3.17685e+06	3.90383e+06	3.07984e+06	3.38361e+06	High	High	High
Msil_0589	MSIL_RS02995	-7.51054e+17	FALSE	High	IsMasterProtein	2501033614_Msil_0589	twin-arginine_translocation_protein,_TatA/E_family_subunit	0	51.927	57	5	95	5	82	8.7	8.48	760	144.45	5	5	2.027	1.792	2.074	1.27	1.147	0.532	3.283	1.52	0.247452	0.571342	0.964073	0.994748	0.952012	0.953631	0.944315	0.707647	1.22656e+06	3.41036e+06	2.48567e+06	2.24378e+06	4.02169e+06	2.54438e+06	3.15595e+06	2.57288e+06	2.14092e+06	4.02738e+06	High	High	High
Msil_0603	MSIL_RS03065	8.27949e+18	FALSE	High	IsMasterProtein	2501033628_Msil_0603	Dihydrofolate_reductase	0	11.98	7	1	8	1	174	18.8	7.2	151	14.61	1	1	0.968	0.433	0.952	1.094	0.702	2.195	1.019	0.99	0.989012	0.409487	0.989657	0.994952	0.987948	0.725873	0.974788	0.99718	336836	287905	325973	290896	125867	320526	356507	204351	276285	343205	High	High	High
Msil_0590	MSIL_RS03000	-5.73615e+17	FALSE	High	IsMasterProtein	2501033615_Msil_0590	Heat_shock_protein	0	44.93	43	7	93	7	140	14.9	8.57	1208	117.08	7	6	1.175	0.912	18.155	11.214	7.512	7.737	8.354	2.96	0.989012	0.997239	0.0824777	0.0964678	0.00383711	0.0181708	0.19607	0.0585978	1.7663e+06	5.04553e+06	2.07453e+06	1.70481e+06	1.55426e+06	3.20669e+07	2.32629e+07	1.2806e+07	1.20249e+07	1.47561e+07	High	High	High
Msil_0591	MSIL_RS03005	8.10374e+18	FALSE	High	IsMasterProtein	2501033616_Msil_0591	signal_transduction_histidine_kinase	0	140.214	46	15	201	15	367	39.8	4.74	3895	337.69	15	14	0.92	0.975	1.382	1.472	0.749	0.763	1.821	1.047	0.987416	0.997239	0.989657	0.984935	0.984914	0.996388	0.974788	0.957297	6.65906e+06	7.60836e+06	6.12436e+06	7.26828e+06	7.08346e+06	9.20109e+06	9.01749e+06	5.44485e+06	5.40135e+06	1.21287e+07	High	High	High
Msil_0592	MSIL_RS03010	-7.67602e+18	FALSE	High	IsMasterProtein	2501033617_Msil_0592	HAD-superfamily_subfamily_IIA_hydrolase_like_protein	0	42.419	22	5	32	5	262	27.9	5.03	337	47.92	5	5	1.152	1.016	1.463	1.152	1.061	1.019	1.206	0.926	0.989012	0.997239	0.989657	0.994952	0.959322	0.977721	0.988958	0.99718	194330	269107	223796	290765	295285	284288	257835	308379	300966	234421	High	High	High
Msil_0593	MSIL_RS03015	-4.66925e+18	FALSE	High	IsMasterProtein	2501033618_Msil_0593	hypothetical_protein	0	30.961	27	4	36	4	166	17.7	8.28	428	60.88	4	4	1.057	1.006	1.559	1.272	0.929	0.819	1.278	0.737	0.99962	0.997239	0.989214	0.994748	0.983466	0.999101	0.992348	0.99514	780048	858969	824172	1.16588e+06	1.17232e+06	1.21593e+06	1.04832e+06	1.08338e+06	959891	996922	High	High	High
Msil_0595	MSIL_RS03025	6.89081e+18	FALSE	High	IsMasterProtein	2501033620_Msil_0595	UvrD/REP_helicase	0	51.705	15	11	37	11	790	88	7.02	480	55.26	11	11	0.625	0.525	0.439	0.66	0.391	0.552	0.672	0.76	0.46771	0.650227	0.922988	0.948034	0.843917	0.983411	0.944315	0.99514	888638	413659	555255	544558	285662	390094	366648	212806	157547	597591	High	High	High
Msil_0596	MSIL_RS03030	5.58672e+18	FALSE	High	IsMasterProtein	2501033621_Msil_0596	AsmA_family_protein	0	39.497	9	8	22	8	1186	122.8	5.41	298	31.22	8	8	1.005	1.297	4.713	5.371	0.854	0.611	4.865	1.089	0.997514	0.928816	0.836544	0.524603	0.987948	0.996388	0.876089	0.977088	107155	211947	107652	194550	252240	504973	578195	166200	154235	521354	High	High	High
Msil_0598	MSIL_RS03040	-1.78256e+18	FALSE	High	IsMasterProtein	2501033623_Msil_0598	hypothetical_protein	0	11.358	26	2	10	2	94	10.2	9.98	171	15.55	2	2	1.107	0.574	1.265	0.86	0.825	0.543	1.17	1.634	0.995964	0.772178	0.991169	0.96614	0.989966	0.996388	0.984379	0.723165	82620.8	77295.8	91424.9	47314.9	27169.7	104531	78611.4	39041.6	14749.6	96698.5	High	High	High
Msil_0599	MSIL_RS03045	1.87943e+18	FALSE	High	IsMasterProtein	2501033624_Msil_0599	protein_of_unknown_function_DUF1321	0	62.885	42	7	75	7	180	20	5.08	688	120.43	7	7	1.199	0.884	1.116	0.873	0.776	0.929	1.492	1.204	0.986109	0.997239	0.991169	0.98362	0.997057	0.996388	0.99999	0.943838	1.55749e+06	1.66281e+06	1.86701e+06	1.38097e+06	1.22095e+06	1.73868e+06	1.63069e+06	1.07198e+06	1.13413e+06	2.32325e+06	High	High	High
Msil_0600	MSIL_RS03050	-6.84658e+18	FALSE	High	IsMasterProtein	2501033625_Msil_0600	Thymidylate_synthase	0	85.35	33	9	72	9	269	30.4	6.44	1099	120.94	9	9	1.398	0.445	0.728	0.505	0.462	1.282	1.303	0.488	0.830754	0.440107	0.973712	0.893196	0.877067	0.971376	0.99999	0.714569	1.4001e+06	1.44399e+06	1.95737e+06	2.95835e+06	1.31674e+06	1.01958e+06	989261	1.36579e+06	1.68792e+06	1.82418e+06	High	High	High
Msil_0602	MSIL_RS03060	-7.96741e+18	FALSE	High	IsMasterProtein	2501033627_Msil_0602	GCN5-related_N-acetyltransferase	0	11.53	15	3	22	3	168	18.8	6.19	215	30.13	3	3	1.151	0.231	0.757	0.682	0.578	2.706	0.717	0.363	0.989012	0.0195687	0.979818	0.950695	0.959216	0.399256	0.959888	0.368987	1.33911e+06	675846	1.54191e+06	1.86072e+06	429593	1.01363e+06	1.05086e+06	1.07641e+06	1.16234e+06	959924	High	High	High
Msil_0604	MSIL_RS03070	-2.14192e+18	FALSE	High	IsMasterProtein	2501033629_Msil_0604	HflK_protein	0	136.641	41	15	237	15	368	40.4	5.95	3598	392.74	15	13	1.701	1.541	3.649	2.145	2.114	1.44	4.06	1.294	0.512409	0.761292	0.913572	0.936435	0.598449	0.94984	0.724854	0.863478	3.84723e+06	3.73753e+06	6.54525e+06	2.88845e+06	4.45054e+06	1.404e+07	1.40381e+07	6.10489e+06	6.409e+06	1.56195e+07	High	High	High
Msil_0605	MSIL_RS03075	-4.16119e+18	FALSE	High	IsMasterProtein	2501033630_Msil_0605	HflC_protein	0	133.713	61	21	236	21	312	34.4	9.47	2732	344.17	21	19	1.559	1.836	2.539	1.825	1.062	0.512	3.13	0.851	0.643293	0.550382	0.960044	0.953214	0.970436	0.922231	0.803447	0.99718	9.12041e+06	6.58108e+06	1.42213e+07	7.73636e+06	1.42065e+07	2.3156e+07	2.59496e+07	8.21671e+06	7.27684e+06	2.85469e+07	High	High	High
Msil_0606	MSIL_RS03080	1.81375e+18	FALSE	High	IsMasterProtein	2501033631_Msil_0606	protease_Do	0	176.665	39	21	269	21	523	54.3	6.86	3422	425.43	21	20	1.007	0.945	1.308	1.059	0.8	0.656	1.041	0.478	0.99962	0.999832	0.990578	0.994952	0.989966	0.977721	0.99999	0.595741	4.74008e+07	2.68962e+07	4.77463e+07	5.6225e+07	5.31052e+07	6.19858e+07	5.05542e+07	4.49666e+07	3.48585e+07	4.9328e+07	High	High	High
Msil_0607	MSIL_RS20515	-1.91768e+18	FALSE	High	IsMasterProtein	2501033633_Msil_0607	hypothetical_protein	0	15.635	49	5	31	5	70	8.2	7.25	194	25.68	4	4	0.919	0.757	1.191	1.069	1.103	1.213	0.917	0.741	0.987416	0.960589	0.999906	0.994952	0.964751	0.977721	0.988958	0.99514	4.57619e+06	3.65094e+06	4.20364e+06	4.9279e+06	3.72959e+06	5.44817e+06	4.49315e+06	5.43779e+06	4.52283e+06	4.19827e+06	High	High	High
Msil_0621	MSIL_RS03165	3.07642e+18	FALSE	Medium	IsMasterProtein	2501033648_Msil_0621	cytochrome_c_oxidase_subunit_I	0.025	2.492	3	1	3	1	265	28.2	8.97	0	0	1	1																											Not Found	Not Found	Not Found
Msil_0608	MSIL_RS03095	8.92463e+18	FALSE	High	IsMasterProtein	2501033634_Msil_0608	hypothetical_protein	0	13.853	57	4	12	4	74	8.5	4.59	134	17.82	4	4	1.198	0.657	0.818	0.525	2.672	3.693	0.221	0.189	0.986109	0.894033	0.985937	0.899635	0.421099	0.180155	0.155421	0.00816744	478866	48931.9	573460	259384	170473	391748	300785	692993	629481	105727	High	High	High
Msil_0609	MSIL_RS03100	7.76787e+18	FALSE	High	IsMasterProtein	2501033635_Msil_0609	TOBE_domain_protein	0	6.777	25	2	7	2	68	7.2	7.42	81	9.75	1	2	1.421	1.344	4.305	2.35	2.329	1.518	2.979	1.042	0.8217	0.896936	0.86303	0.926521	0.560301	0.863095	0.974788	0.99514	114960	288838	163342	277254	372759	494862	383828	645749	565984	342431	High	High	High
Msil_0610	MSIL_RS03105	-2.24087e+18	FALSE	High	IsMasterProtein	2501033636_Msil_0610	conserved_hypothetical_protein	0	30.267	27	2	49	2	83	8.7	5.26	1036	85.54	2	2	1.333	1.072	3.616	2.658	0.873	0.615	5.666	0.844	0.904462	0.987367	0.913572	0.881045	0.989966	0.971892	0.417781	0.999877	2.55676e+06	5.03797e+06	3.40917e+06	5.96714e+06	6.39945e+06	9.24571e+06	9.06305e+06	5.20789e+06	3.93873e+06	1.44875e+07	High	High	High
Msil_0611	MSIL_RS03110	8.84206e+18	FALSE	High	IsMasterProtein	2501033637_Msil_0611	magnesium-translocating_P-type_ATPase	0	95.86	22	17	65	17	868	92.6	6.15	794	105.77	15	17	1.733	1.84	5.565	4.202	1.569	0.703	4.921	1.174	0.478926	0.550382	0.738828	0.696096	0.824578	0.996388	0.876089	0.94477	310047	346154	537425	294823	542535	1.72539e+06	2.25821e+06	462724	381132	1.52566e+06	High	High	High
Msil_0612	MSIL_RS03115	6.33053e+18	FALSE	High	IsMasterProtein	2501033638_Msil_0612	quinone_oxidoreductase,_YhdH/YhfP_family	0	136.374	58	16	180	16	329	34.4	6.07	2308	288.87	16	15	0.659	0.595	1.671	2.846	0.753	1.977	1.606	1.485	0.548947	0.795822	0.989214	0.837783	0.987948	0.784268	0.974877	0.590446	1.30007e+07	1.40549e+07	8.56921e+06	9.46333e+06	5.62652e+06	2.17201e+07	2.43913e+07	7.1263e+06	1.11252e+07	2.08836e+07	High	High	High
Msil_0613	MSIL_RS21585	2.26407e+18	FALSE	High	IsMasterProtein	2501033639_Msil_0613	TonB_family_protein	0	45.995	17	6	22	6	495	50.8	5.38	356	37.39	6	6	1.27	0.746	1.107	0.922	0.398	0.523	1.041	1.52	0.951902	0.954789	0.989657	0.984935	0.866328	0.983411	0.974788	0.769606	165711	331303	210521	217951	162648	183510	194159	86654	84992.5	172516	High	High	High
Msil_0614	MSIL_RS03125	-6.18937e+18	FALSE	High	IsMasterProtein	2501033640_Msil_0614	cytidylate_kinase	0	60.981	60	11	64	11	216	22.9	6.55	942	108.04	11	11	0.909	1.122	0.324	0.322	0.409	0.399	0.469	0.743	0.986109	0.968117	0.858639	0.701108	0.811287	0.785171	0.876089	0.99514	4.44978e+06	2.23606e+06	4.04343e+06	3.00847e+06	3.37488e+06	1.44066e+06	1.30217e+06	1.23013e+06	1.3465e+06	2.08569e+06	High	High	High
Msil_0615	MSIL_RS03130	7.54494e+18	FALSE	High	IsMasterProtein	2501033641_Msil_0615	3-phosphoshikimate_1-carboxyvinyltransferase	0	147.645	42	17	213	17	443	46.5	5.55	3085	360.5	17	17	0.948	0.821	0.305	0.356	0.385	0.43	0.513	0.403	0.989012	0.983842	0.841007	0.770072	0.718677	0.820121	0.959888	0.368015	2.9531e+07	1.34475e+07	2.79961e+07	3.333e+07	2.73504e+07	9.00585e+06	9.97565e+06	1.28166e+07	1.17709e+07	1.51478e+07	High	High	High
Msil_0616	MSIL_RS03135	5.81887e+18	FALSE	High	IsMasterProtein	2501033642_Msil_0616	conserved_hypothetical_protein_TIGR02300	0	72.983	60	9	547	9	118	12.7	4.01	3230	763.38	9	6	1.07	0.991	0.635	0.419	0.818	0.761	0.614	0.601	0.99962	0.997239	0.960044	0.809201	0.996331	0.996388	0.974788	0.877495	9.29315e+07	5.33226e+07	9.94219e+07	8.87011e+07	8.79347e+07	5.90362e+07	4.1688e+07	7.25439e+07	6.69252e+07	5.70348e+07	High	High	High
Msil_0618	MSIL_RS03150	3.77926e+18	FALSE	High	IsMasterProtein	2501033645_Msil_0618	ROK_family_protein	0	39.303	27	6	29	6	301	30.6	5.53	390	42.26	6	6	0.894	1.154	1.68	1.582	1.09	0.728	2.067	0.958	0.966919	0.966168	0.988268	0.977798	0.959322	0.996388	0.989384	0.99718	564193	789000	504221	823751	950644	947723	797700	898179	692428	1.16593e+06	High	High	High
Msil_0619	MSIL_RS03155	4.24448e+17	FALSE	High	IsMasterProtein	2501033646_Msil_0619	Ferritin_Dps_family_protein	0	111.435	64	9	224	9	180	19.8	5.73	3425	436.87	9	9	0.831	0.555	7.833	7.636	6.7	11.534	5.039	1.618	0.913924	0.719405	0.525194	0.280141	0.0075025	0.000489696	0.414059	0.474482	6.75724e+06	1.70871e+07	5.61416e+06	1.0563e+07	5.86344e+06	5.29282e+07	4.28691e+07	7.07669e+07	6.76279e+07	3.4049e+07	High	High	High
Msil_0620	MSIL_RS03160	-5.78013e+18	FALSE	High	IsMasterProtein	2501033647_Msil_0620	protein_of_unknown_function_DUF533	0	227.944	67	13	1343	13	287	28.6	5.16	18354	2060.44	13	13	0.758	0.995	2.634	3.153	1.625	1.673	2.722	1.168	0.798229	0.997239	0.960044	0.809201	0.812482	0.837813	0.919164	0.883339	1.36326e+08	2.01531e+08	1.03267e+08	1.72528e+08	1.71751e+08	3.5905e+08	3.25639e+08	2.80297e+08	2.87296e+08	3.71114e+08	High	High	High
Msil_0622	MSIL_RS03170	-2.59567e+17	FALSE	High	IsMasterProtein	2501033649_Msil_0622	conserved_hypothetical_protein	0	72.108	28	7	83	7	287	30.7	5.31	1154	155.43	7	7	0.681	1.149	0.419	0.764	0.437	0.353	0.651	0.495	0.594979	0.968117	0.913572	0.96614	0.823175	0.689744	0.959888	0.714569	5.48181e+06	1.78518e+06	3.73266e+06	3.60837e+06	4.14728e+06	2.29465e+06	2.85234e+06	1.57789e+06	1.46566e+06	3.56708e+06	High	High	High
Msil_0623	MSIL_RS03175	2.28956e+18	FALSE	High	IsMasterProtein	2501033650_Msil_0623	polyhydroxyalkanoate_depolymerase,_intracellular	0	17.647	14	4	20	4	404	45.4	7.58	115	27.64	4	4	0.353	1.394	0.56	1.31	0.45	0.255	0.494	1.293	0.0079511	0.885101	0.960044	0.990324	0.928438	0.820121	0.876089	0.883639	1.03737e+06	132016	366372	102070	142260	580944	479846	45947.8	36259.8	512715	High	High	High
Msil_0624	MSIL_RS03180	-5.51225e+18	FALSE	High	IsMasterProtein	2501033651_Msil_0624	Glutathione_S-transferase_domain_protein	0	99.589	63	13	359	13	217	24.5	5.11	3228	415.41	13	11	0.695	1.936	1.123	1.551	1.62	0.717	1.079	1.4	0.624833	0.475772	0.991169	0.98362	0.812482	0.985619	0.99999	0.675174	2.78941e+07	2.55595e+07	1.93832e+07	1.82614e+07	3.5359e+07	3.13215e+07	3.00707e+07	2.95836e+07	2.53543e+07	3.01088e+07	High	High	High
Msil_0625	MSIL_RS03185	-4.03819e+18	FALSE	High	IsMasterProtein	2501033652_Msil_0625	cupin_2_domain-containing_protein	0	51.35	38	6	61	6	151	16.8	6.02	604	85.76	6	5	0.396	1.39	0.543	0.779	0.867	0.529	0.584	1.004	0.0284702	0.877324	0.960044	0.96614	0.987948	0.931385	0.959888	0.99514	1.21643e+07	2.53061e+06	4.82177e+06	2.52002e+06	3.50295e+06	6.60179e+06	3.75451e+06	2.18466e+06	1.8531e+06	7.10773e+06	High	High	High
Msil_0626	MSIL_RS03190	-2.29606e+18	FALSE	High	IsMasterProtein	2501033653_Msil_0626	succinylarginine_dihydrolase	0	36.007	18	8	50	8	447	47.3	5.87	622	73.19	8	8	1.105	1.15	1.903	1.529	0.734	0.611	1.448	0.6	0.991594	0.967779	0.979818	0.98362	0.987948	0.977721	0.99999	0.898583	562365	701096	621664	1.16757e+06	1.34327e+06	1.07023e+06	950601	856628	821061	814491	High	High	High
Msil_0639	MSIL_RS03260	-2.64222e+17	FALSE	High	IsMasterProtein	2501033667_Msil_0639	alpha/beta_hydrolase_fold.	0	9.644	6	1	4	1	272	29.1	7.34	84	10.73	1	1	0.64	0.588	0.63	0.669	0.71	1.376	0.71	0.611	0.556077	0.806205	0.960044	0.93314	0.989966	0.927351	0.944315	0.94477	28626.4	6991.4	18319.6	11433.5	6724.28	18043.7	12252.4	8115.86	9253.1	20313.3	High	High	High
Msil_0627	MSIL_RS03195	7.77843e+18	FALSE	High	IsMasterProtein	2501033654_Msil_0627	GCN5-related_N-acetyltransferase	0	45.648	38	8	52	8	229	24.7	5.74	573	74.78	8	7	0.889	0.489	0.663	0.84	0.363	0.889	0.879	0.572	0.960375	0.557999	0.960044	0.979801	0.762906	0.996388	0.974788	0.861368	1.12969e+06	872714	1.00424e+06	1.52648e+06	745757	748629	843236	554382	662878	993271	High	High	High
Msil_0628	MSIL_RS03200	-6.21866e+18	FALSE	High	IsMasterProtein	2501033655_Msil_0628	transporter,_hydrophobe/amphiphile_efflux-1_(HAE1)_family	0	144.203	18	15	111	15	1053	113	6.37	1578	198.58	14	15	1.741	2.939	6.987	4.931	2.764	0.899	7.41	1.818	0.47283	0.0945062	0.604605	0.584682	0.308465	0.999101	0.315769	0.567795	1.34854e+06	1.74666e+06	2.34713e+06	960868	2.82421e+06	9.4217e+06	1.15742e+07	2.65537e+06	2.5385e+06	9.99298e+06	High	High	High
Msil_0629	MSIL_RS03205	-6.86085e+17	FALSE	High	IsMasterProtein	2501033656_Msil_0629	efflux_transporter,_RND_family,_MFP_subunit	0	174.256	53	24	257	24	414	44.4	8.95	3138	391.53	24	24	0.939	0.674	2.081	2.11	0.845	1.694	2.198	1.03	0.989012	0.909348	0.962597	0.941613	0.999008	0.827993	0.949378	0.962642	1.72985e+07	2.64382e+07	1.62465e+07	2.5664e+07	1.72923e+07	3.60033e+07	3.42727e+07	2.1677e+07	2.92876e+07	3.80262e+07	High	High	High
Msil_0630	MSIL_RS03210	-3.76396e+18	FALSE	High	IsMasterProtein	2501033657_Msil_0630	RND_efflux_system,_outer_membrane_lipoprotein,_NodT_family	0	38.806	11	5	38	5	569	60.9	8.44	588	65.42	5	5	1.719	1.67	2.809	1.925	1.023	0.647	4.509	1.645	0.55228	0.683312	0.960044	0.953214	0.968088	0.996388	0.944315	0.647689	53037.7	200786	91152.8	122080	203818	148975	175450	124857	131944	239156	High	High	High
Msil_0631	MSIL_RS03215	-1.82395e+18	FALSE	High	IsMasterProtein	2501033658_Msil_0631	Patatin	0	60.037	24	12	87	12	390	43.7	6.64	979	118.29	12	11	1.245	1.343	2.905	2.012	0.779	0.425	2.953	0.477	0.956228	0.896936	0.94666	0.948034	0.987948	0.841567	0.876089	0.679482	6.29104e+06	5.08422e+06	7.83402e+06	1.06488e+07	1.42993e+07	1.82749e+07	1.57629e+07	8.29887e+06	6.08299e+06	1.8575e+07	High	High	High
Msil_0632	MSIL_RS03220	1.88482e+18	FALSE	High	IsMasterProtein	2501033659_Msil_0632	septum_site-determining_protein_MinC	0	25.981	23	6	31	6	247	26.6	5.81	220	42.17	6	6	0.952	0.374	1.114	1.326	0.172	0.556	0.896	1.02	0.989012	0.249805	0.991169	0.988776	0.235131	0.985619	0.967078	0.995703	391040	534239	372396	523910	195946	435633	493666	90097.4	108947	350298	High	High	High
Msil_0633	MSIL_RS03225	-2.67062e+18	FALSE	High	IsMasterProtein	2501033660_Msil_0633	septum_site-determining_protein_MinD	0	97.084	46	13	93	13	271	29.3	8.07	1092	131.98	13	12	1.158	0.643	0.967	0.647	0.13	0.083	1.077	0.813	0.989012	0.878283	0.989657	0.948034	0.0232765	0.00816254	0.99999	0.99718	8.18949e+06	4.22278e+06	9.48444e+06	5.19416e+06	3.33762e+06	7.91554e+06	6.13467e+06	677091	275931	8.81845e+06	High	High	High
Msil_0634	MSIL_RS03230	6.0635e+18	FALSE	High	IsMasterProtein	2501033661_Msil_0634	cell_division_topological_specificity_factor_MinE	0	40.779	64	7	45	7	111	12.1	7.44	500	59.33	7	7	1.663	0.604	1.385	0.715	0.346	0.403	1.162	0.962	0.543833	0.81547	0.989657	0.953214	0.632439	0.814775	0.996248	0.99514	3.00807e+06	4.04945e+06	5.00316e+06	4.20995e+06	2.54312e+06	4.16559e+06	3.57851e+06	1.45542e+06	1.02449e+06	3.4941e+06	High	High	High
Msil_0635	MSIL_RS03240	7.19801e+18	FALSE	High	IsMasterProtein	2501033663_Msil_0635	hypothetical_protein	0	13.205	7	2	9	2	271	27.9	8.95	93	12.08	2	2	2.159	0.418	1.672	0.616	0.248	0.412	1.735	0.455	0.219637	0.381575	0.989657	0.926521	0.591488	0.974159	0.99999	0.589559	63674.6	104564	137457	229736	96100.5	106441	84654	56948.3	39613.6	110447	High	High	High
Msil_0636	MSIL_RS03245	-5.97691e+18	FALSE	High	IsMasterProtein	2501033664_Msil_0636	3-isopropylmalate_dehydratase,_large_subunit	0	85.839	31	15	90	15	468	50.4	6.49	816	100.62	15	14	0.827	1.067	0.37	0.432	0.352	0.269	0.354	0.757	0.913812	0.988949	0.913572	0.825605	0.652705	0.406684	0.781832	0.99514	1.66623e+07	5.42423e+06	1.37748e+07	7.16093e+06	7.63941e+06	6.16398e+06	5.94525e+06	2.52327e+06	2.05687e+06	5.89046e+06	High	High	High
Msil_0637	MSIL_RS03250	-2.61109e+18	FALSE	High	IsMasterProtein	2501033665_Msil_0637	Glyoxalase/bleomycin_resistance_protein/dioxygenase	0	47.366	45	6	155	6	133	14.3	7.44	1238	201.8	6	6	1.845	0.915	2.497	1.217	0.88	0.748	3.502	0.735	0.378247	0.997239	0.960044	0.994952	0.989966	0.996388	0.734725	0.99514	1.08261e+07	2.85847e+07	1.99722e+07	3.89074e+07	3.55855e+07	2.70276e+07	2.43127e+07	3.42432e+07	2.66267e+07	3.79116e+07	High	High	High
Msil_0638	MSIL_RS03255	-3.34404e+18	FALSE	High	IsMasterProtein	2501033666_Msil_0638	ribosomal_protein_L19	0	111.1	63	11	150	11	145	15.9	9.95	2022	240.78	11	9	0.932	0.622	0.991	0.817	0.763	1.314	1.006	0.961	0.989012	0.84244	0.989657	0.973916	0.987948	0.962248	0.99999	0.99514	1.45889e+07	1.68964e+07	1.36003e+07	1.75848e+07	1.0944e+07	1.44618e+07	1.11123e+07	1.34243e+07	1.43764e+07	1.46723e+07	High	High	High
Msil_0640	MSIL_RS03265	-7.31664e+17	FALSE	High	IsMasterProtein	2501033668_Msil_0640	glycosyl_transferase_group_1	0	26.412	12	4	17	4	418	43.1	7.55	155	29.76	4	3	1.004	1.266	1.358	1.666	0.295	0.095	2.025	0.738	0.997514	0.944291	0.989657	0.96614	0.660957	0.0652969	0.989384	0.99514	485140	297142	487286	402470	509531	659016	811641	118697	48626.3	982345	High	High	High
Msil_0641	MSIL_RS03270	-8.19291e+18	FALSE	High	IsMasterProtein	2501033669_Msil_0641	translation_initiation_factor_IF-3	0	74.655	35	8	153	8	175	20	9.1	1300	149.6	8	7	0.873	1.119	0.619	0.384	0.383	0.199	0.996	0.986	0.956228	0.968117	0.960044	0.790073	0.716302	0.211107	0.997627	0.988155	1.12496e+07	1.00245e+07	9.81931e+06	1.01693e+07	1.13816e+07	6.96707e+06	3.77497e+06	3.89964e+06	2.26915e+06	1.1202e+07	High	High	High
Msil_0642	MSIL_RS03275	3.26188e+18	FALSE	High	IsMasterProtein	2501033670_Msil_0642	NUDIX_hydrolase	0	11.637	21	3	13	3	179	20.6	5.97	87	13.63	2	3	1.041	0.508	3.124	2.673	2.905	6.792	3.704	2.145	0.99962	0.636291	0.94666	0.893535	0.404974	0.0533921	0.951775	0.34378	96556.4	138512	100478	64560.7	32765.6	301599	268531	187569	222538	357651	High	High	High
Msil_0643	MSIL_RS03280	-6.00941e+18	FALSE	High	IsMasterProtein	2501033671_Msil_0643	carboxyl-terminal_protease	0	297.626	67	32	612	32	447	47.8	6.48	6159	826.19	32	31	0.973	0.957	1.395	1.293	0.782	0.678	1.618	0.958	0.989012	0.999346	0.989657	0.994048	0.987948	0.97985	0.974877	0.99514	9.90038e+07	1.33809e+08	9.63098e+07	1.39642e+08	1.3366e+08	1.38096e+08	1.24514e+08	1.09229e+08	9.0585e+07	1.60198e+08	High	High	High
Msil_0644	MSIL_RS03285	-4.77938e+18	FALSE	High	IsMasterProtein	2501033672_Msil_0644	Peptidase_M23	0	103.787	33	13	77	13	457	48	8.31	1004	124.33	13	13	1.257	1.255	1.712	1.331	0.64	0.458	2.594	1.036	0.956228	0.946069	0.986021	0.988776	0.978551	0.922231	0.974877	0.99514	480507	980125	603879	945802	1.18659e+06	822461	803564	605255	543072	1.24622e+06	High	High	High
Msil_0645	MSIL_RS03290	-8.81493e+18	FALSE	High	IsMasterProtein	2501033673_Msil_0645	methionine-R-sulfoxide_reductase	0	7.7	14	2	4	2	161	17.4	8.95	31	6.03	2	2	0.876	1.172	2.56	2.153	0.612	0.295	1.897	0.571	0.960375	0.968117	0.960044	0.950739	0.978551	0.871014	0.99999	0.859667	36475.8	30118	31935.9	52771.1	61857	93370.2	68742.1	32274.9	18262.9	69197.4	High	High	High
Msil_0646	MSIL_RS03295	-5.35148e+18	FALSE	High	IsMasterProtein	2501033674_Msil_0646	peptide_methionine_sulfoxide_reductase	0	10.25	10	2	8	2	246	26.3	7.64	137	11.74	2	2	0.729	1.1	0.767	1.109	1.914	0.917	1.165	0.968	0.759847	0.988949	0.960044	0.988776	0.783091	0.97985	0.985515	0.99718	65544.8	24350.8	47789.8	25143	27649.3	50270.2	52986.1	48127	25358.5	76330.5	High	High	High
Msil_0647	MSIL_RS03300	-8.42402e+18	FALSE	High	IsMasterProtein	2501033675_Msil_0647	protein_of_unknown_function_DUF163	0	12.3	18	3	21	3	160	17.3	8.53	198	30.84	3	3	1.042	0.539	3.425	2.883	1.424	2.876	2.22	0.986	0.99962	0.683312	0.913572	0.837783	0.870467	0.455135	0.989384	0.99718	183140	256371	190741	259983	140100	627215	549906	370267	402921	406570	High	High	High
Msil_0648	MSIL_RS03305	1.54589e+18	FALSE	High	IsMasterProtein	2501033676_Msil_0648	iojap-like_protein	0	53.611	35	6	119	6	146	15.8	6.96	1357	186.82	6	6	1.036	0.51	0.574	0.449	0.532	1.154	0.707	0.848	0.99962	0.614328	0.960044	0.837783	0.911454	0.977721	0.974788	0.998313	1.07079e+07	8.25778e+06	1.10986e+07	9.73734e+06	4.9662e+06	6.14491e+06	4.98865e+06	5.18482e+06	5.73294e+06	7.57258e+06	High	High	High
Msil_0649	MSIL_RS03310	-2.67094e+18	FALSE	High	IsMasterProtein	2501033677_Msil_0649	Alpha/beta_hydrolase_fold-3_domain_protein	0	10.777	9	3	14	3	294	30.8	5.8	122	16.9	3	3	2.742	0.612	2.691	1.593	0.871	1.53	5.031	3.108	0.0678461	0.834346	0.960044	0.984935	0.987948	0.876568	0.944315	0.0631761	16553.5	136404	45382	43882.7	26851.9	44542.4	72310.8	38227.7	41090.9	83276.1	High	High	High
Msil_0650	MSIL_RS03315	-2.70822e+18	FALSE	High	IsMasterProtein	2501033678_Msil_0650	transcriptional_regulator,_MerR_family	0	23.597	27	4	18	4	172	19.3	7.36	149	22.39	4	4	1.262	1.159	2.958	1.602	1.241	0.945	2.67	0.887	0.956228	0.963867	0.94666	0.97776	0.927467	0.990619	0.974788	0.999726	267755	385131	337878	434183	503086	792122	541395	538678	475182	714773	High	High	High
Msil_0651	MSIL_RS03320	2.61636e+17	FALSE	High	IsMasterProtein	2501033679_Msil_0651	integration_host_factor,_alpha_subunit	0	43.701	47	6	72	6	112	12.1	5.6	785	85.17	6	5	0.705	0.859	1.077	1.186	0.986	0.788	1.19	1.174	0.660971	0.991598	0.989657	0.994952	0.982502	0.996388	0.99999	0.903036	5.61384e+06	4.39258e+06	3.95903e+06	3.74247e+06	3.21628e+06	6.04881e+06	4.69564e+06	3.6893e+06	2.53337e+06	6.68129e+06	High	High	High
Msil_0652	MSIL_RS03325	-2.0566e+18	FALSE	High	IsMasterProtein	2501033680_Msil_0652	3-oxoacyl-(acyl-carrier-protein)_synthase_III	0	92.772	39	12	66	12	329	34.9	6.62	911	106.07	12	11	0.898	0.525	0.336	0.405	0.29	0.668	0.551	0.558	0.974487	0.653326	0.876718	0.79731	0.464292	0.977721	0.944315	0.80302	7.31959e+06	3.26819e+06	6.5738e+06	5.85216e+06	3.07452e+06	2.45591e+06	2.66022e+06	1.69664e+06	2.05519e+06	4.03601e+06	High	High	High
Msil_0653	MSIL_RS03330	-3.67335e+18	FALSE	High	IsMasterProtein	2501033681_Msil_0653	fatty_acid/phospholipid_synthesis_protein_PlsX	0	85.633	33	11	142	11	369	38.9	9.09	1198	172.07	11	10	1.954	1.313	1.731	0.817	1.19	0.825	1.663	1.338	0.300059	0.918755	0.985937	0.973916	0.948711	0.996388	0.988958	0.764815	5.69536e+06	7.31515e+06	1.11264e+07	5.46559e+06	7.17869e+06	9.85758e+06	9.09265e+06	6.5062e+06	5.92363e+06	9.47174e+06	High	High	High
Msil_0654	MSIL_RS03335	8.71419e+18	FALSE	High	IsMasterProtein	2501033682_Msil_0654	Uncharacterized_ACR,_COG1399.	0	28.741	23	3	26	3	204	21.5	4.87	349	36.75	3	3	0.759	1.04	0.494	0.611	0.517	0.404	0.86	1.021	0.802907	0.991598	0.94666	0.936435	0.928438	0.820121	0.974877	0.99514	3.20275e+06	2.03943e+06	2.43169e+06	1.99769e+06	2.07744e+06	1.58166e+06	1.48683e+06	1.03363e+06	839615	2.75377e+06	High	High	High
Msil_0655	MSIL_RS03340	8.13369e+18	FALSE	High	IsMasterProtein	2501033683_Msil_0655	ubiquinol-cytochrome_c_chaperone	0	36.16	39	5	44	5	175	18.6	9.17	482	67.91	5	5	0.948	0.927	0.816	0.901	0.8	1.022	1.386	1.463	0.989012	0.999346	0.985937	0.984935	0.997057	0.982115	0.99999	0.812421	883966	903703	838331	617662	572773	721620	755344	494006	585471	1.22537e+06	High	High	High
Msil_0656	MSIL_RS03345	7.75832e+18	FALSE	High	IsMasterProtein	2501033684_Msil_0656	SmpA/OmlA_domain_protein	0	35.816	34	7	88	7	163	17.7	9.7	655	116.35	7	7	1.85	1.83	2.921	1.431	1.169	0.585	3.613	0.948	0.375009	0.554865	0.94666	0.984935	0.952012	0.970788	0.685114	0.99514	5.52159e+06	8.21829e+06	1.02124e+07	8.66602e+06	1.58603e+07	1.61269e+07	1.46128e+07	1.01324e+07	9.27449e+06	1.99492e+07	High	High	High
Msil_0671	MSIL_RS03420	3.15862e+18	FALSE	High	IsMasterProtein	2501033699_Msil_0671	transcriptional_regulator,_AsnC_family	0.004	4.378	5	1	6	1	160	17.7	8.72	58	7.49	1	1	0.973	1.125	2.244	1.004	0.388	0.457	0.831	0.455	0.989012	0.969737	0.960044	0.988776	0.875907	0.977721	0.951775	0.609068	246094	50629.9	239537	111370	125281	552158	240518	43266.9	57251.1	204504	High	High	High
Msil_0657	MSIL_RS03350	-7.61593e+17	FALSE	High	IsMasterProtein	2501033685_Msil_0657	V-type_H(+)-translocating_pyrophosphatase	0	169.045	25	19	273	19	711	72.4	6.07	3709	418.34	19	18	1.167	7.044	3.275	3.626	3.314	0.415	4.159	2.859	0.989012	0.000135688	0.921602	0.780433	0.207024	0.794981	0.614926	0.0194535	1.86522e+07	1.72323e+07	2.17753e+07	6.02678e+06	4.24518e+07	6.10781e+07	7.89578e+07	1.99739e+07	1.76087e+07	7.75726e+07	High	High	High
Msil_0658	MSIL_RS03355	-8.99438e+17	FALSE	High	IsMasterProtein	2501033686_Msil_0658	thiamine-monophosphate_kinase	0	96.683	48	11	66	11	323	33.4	5.41	1274	134.26	11	10	1.246	1.28	0.644	0.566	0.704	0.476	1.016	0.79	0.956228	0.936006	0.960044	0.926521	0.978551	0.881414	0.989384	0.99718	4.17478e+06	4.59739e+06	5.20215e+06	5.81708e+06	7.44776e+06	2.68924e+06	2.94655e+06	4.09414e+06	3.5456e+06	4.23987e+06	High	High	High
Msil_0659	MSIL_RS03360	4.52853e+18	FALSE	High	IsMasterProtein	2501033687_Msil_0659	NusB_antitermination_factor	0	72.465	61	9	58	9	154	17.2	5.14	909	97.92	9	8	1.035	0.705	0.375	0.314	0.523	0.837	0.524	0.625	0.99962	0.944925	0.913572	0.696096	0.903301	0.996388	0.944315	0.915021	4.81582e+06	2.66756e+06	4.98528e+06	4.27016e+06	3.0099e+06	1.80447e+06	1.56759e+06	2.23351e+06	2.51968e+06	2.52365e+06	High	High	High
Msil_0660	MSIL_RS03365	-4.16291e+18	FALSE	High	IsMasterProtein	2501033688_Msil_0660	6,7-dimethyl-8-ribityllumazine_synthase	0	103.244	70	7	105	7	164	17	6.38	1763	208.64	7	7	1.061	0.876	0.986	0.911	1.249	1.305	0.963	0.824	0.99962	0.997239	0.989657	0.984935	0.928883	0.970788	0.988958	0.99718	4.29665e+06	3.25055e+06	4.5608e+06	3.94314e+06	3.45428e+06	4.23508e+06	4.15484e+06	4.92568e+06	4.5077e+06	4.13575e+06	High	High	High
Msil_0661	MSIL_RS03370	6.87437e+18	FALSE	High	IsMasterProtein	2501033689_Msil_0661	aminoglycoside_phosphotransferase	0	12.045	8	4	34	4	515	56	6.16	274	30.67	4	4	1.15	0.649	7.314	5.222	3.822	8.432	3.887	1.946	0.989012	0.88754	0.56624	0.535891	0.154967	0.00819858	0.944315	0.458507	182423	240316	209761	123510	80137.5	1.33422e+06	1.09545e+06	472116	675748	709095	High	High	High
Msil_0662	MSIL_RS03375	-4.04849e+18	FALSE	High	IsMasterProtein	2501033690_Msil_0662	rfaE_bifunctional_protein	0	169.971	53	19	177	19	485	51	6.06	3041	323.91	19	18	0.986	1.002	0.807	0.885	0.422	0.423	1.306	0.695	0.990823	0.997239	0.985937	0.984935	0.788996	0.820067	0.989503	0.977088	1.21701e+07	5.6819e+06	1.19992e+07	8.17839e+06	8.19529e+06	9.81843e+06	1.06165e+07	3.45035e+06	3.46515e+06	1.58954e+07	High	High	High
Msil_0663	MSIL_RS03380	5.98859e+18	FALSE	High	IsMasterProtein	2501033691_Msil_0663	Mannose-6-phosphate_isomerase	0	68.581	17	8	64	8	392	42.5	5.47	646	64.49	8	5	1.618	1.035	1.253	0.679	0.563	0.42	1.3	0.454	0.575983	0.991598	0.991323	0.950695	0.928438	0.837813	0.99999	0.579068	2.74789e+06	2.38281e+06	4.44745e+06	5.25333e+06	5.43963e+06	3.44418e+06	3.0215e+06	2.95853e+06	2.28616e+06	3.57137e+06	High	High	High
Msil_0665	MSIL_RS03390	-7.88611e+18	FALSE	High	IsMasterProtein	2501033693_Msil_0665	nucleotidyl_transferase	0	13.686	15	2	6	2	241	26.4	6.42	57	6.76	2	2	1.222	0.818	1.773	2.259	0.961	1.756	2.963	1.716	0.986109	0.97646	0.989214	0.936435	0.981116	0.814775	0.987205	0.689145	73124.8	53116.8	89373	30955.8	25326.1	129618	201885	29759.8	44473.4	216689	High	High	High
Msil_0666	MSIL_RS03395	4.29277e+18	FALSE	High	IsMasterProtein	2501033694_Msil_0666	protein_of_unknown_function_UPF0079	0	170.719	41	23	257	23	523	57.2	5.27	2534	337.8	23	23	1.012	0.568	0.894	0.979	0.463	0.924	1.35	0.601	0.99962	0.739996	0.989214	0.988776	0.847546	0.996388	0.989384	0.87728	1.29259e+07	1.08285e+07	1.30793e+07	1.80251e+07	1.02366e+07	1.156e+07	1.281e+07	8.33849e+06	9.45458e+06	1.74525e+07	High	High	High
Msil_0684	MSIL_RS03490	-1.10772e+18	FALSE	High	IsMasterProtein	2501033713_Msil_0684	Carboxylesterase_type_B	0.006	4.092	2	1	2	1	574	61	8.18	36	2.95	1	1	0.612	1.651	1.007	2.889	0.346	0.291	1.325	0.581	0.497367	0.734643	0.989214	0.894341	0.841452	0.887895	0.989384	0.863478	47939.9	32851	29349.6	56529.7	93304.4	48264.8	84786.1	19573	27148	63498.8	High	High	High
Msil_0667	MSIL_RS03400	8.52601e+17	FALSE	High	IsMasterProtein	2501033695_Msil_0667	multi-sensor_signal_transduction_histidine_kinase	0	47.134	10	6	39	6	859	93.1	5.54	662	72.14	6	6	1.419	0.957	1.941	1.571	0.522	0.301	1.904	0.763	0.814821	0.999346	0.973712	0.979801	0.948711	0.767993	0.992838	0.99514	542495	348082	769756	455926	436156	1.05275e+06	1.20909e+06	238039	131490	1.03266e+06	High	High	High
Msil_0686	MSIL_RS03500	-6.80324e+18	FALSE	High	IsMasterProtein	2501033715_Msil_0686	conserved_hypothetical_protein	0	9.326	5	1	8	1	362	38.8	9.14	78	14.64	1	1	0.409	0.783	1.627	2.551	0.673	0.455	1.113	0.477	0.0661229	0.968117	0.989657	0.929976	0.984914	0.977721	0.974877	0.655074	71571.4	61969.3	29304.2	130028	101821	116469	74762.5	87532.3	46285.6	79627	High	High	High
Msil_0668	MSIL_RS03405	7.92747e+18	FALSE	High	IsMasterProtein	2501033696_Msil_0668	glycosyl_transferase_family_2	0	100.652	30	12	96	12	400	43.9	8.35	1346	160.83	12	12	1.297	1.9	2.14	1.841	1.363	0.764	2.939	1.539	0.928423	0.497999	0.960044	0.953214	0.898235	0.996388	0.949378	0.761733	2.43385e+06	1.49121e+06	3.15772e+06	969071	1.84166e+06	5.20878e+06	5.81466e+06	1.32086e+06	1.40775e+06	7.15347e+06	High	High	High
Msil_0669	MSIL_RS03410	-3.87999e+17	FALSE	High	IsMasterProtein	2501033697_Msil_0669	aldo/keto_reductase	0	82.455	39	14	126	14	333	36.3	6.25	1014	174.58	14	14	1.329	0.69	0.769	0.697	0.706	1.154	1.036	0.693	0.907718	0.929731	0.979818	0.951039	0.978929	0.977721	0.989384	0.9731	5.7327e+06	4.6907e+06	7.62074e+06	6.76606e+06	4.6716e+06	4.4096e+06	5.3087e+06	4.77542e+06	5.38946e+06	5.94163e+06	High	High	High
Msil_0672	MSIL_RS03425	-4.79869e+18	FALSE	High	IsMasterProtein	2501033700_Msil_0672	carbamoyl-phosphate_synthase,_large_subunit	0	438.035	53	54	654	54	1107	118.5	5.3	7760	981.13	53	52	1.074	1.034	0.398	0.433	0.39	0.322	0.626	0.408	0.99962	0.992084	0.913572	0.825605	0.73925	0.542689	0.974788	0.384886	1.23866e+08	3.99554e+07	1.33032e+08	9.80258e+07	1.01359e+08	4.93436e+07	5.76578e+07	3.82514e+07	3.26747e+07	7.75092e+07	High	High	High
Msil_0673	MSIL_RS03430	7.05186e+18	FALSE	High	IsMasterProtein	2501033701_Msil_0673	transcription_elongation_factor_GreA	0	176.558	95	17	257	17	152	16.4	5.12	3452	385.23	16	13	1.146	0.946	0.711	0.541	0.781	0.73	0.862	0.748	0.989012	0.999832	0.970357	0.916459	0.987948	0.990619	0.992561	0.99514	8.08474e+07	7.89759e+07	9.26402e+07	1.05602e+08	9.9951e+07	5.75153e+07	5.01508e+07	8.24932e+07	7.29512e+07	6.96714e+07	High	High	High
Msil_0691	MSIL_RS03530	8.66253e+18	FALSE	Medium	IsMasterProtein	2501033720_Msil_0691	glycoside_hydrolase_family_25	0.047	2.044	4	1	2	1	248	27.6	7.78	0	0	1	1																											High	High	High
Msil_0692	MSIL_RS03535	7.61075e+18	FALSE	High	IsMasterProtein	2501033721_Msil_0692	binding-protein-dependent_transport_systems_inner_membrane_component	0.007	3.872	2	1	4	1	578	63.9	9.57	44	5.27	1	1	1.84	2.522	4.408	2.988	3.473	1.118	3.863	1.449	0.478694	0.281518	0.888888	0.837783	0.355453	0.970788	0.967459	0.877495	43477.8	23067.5	79992.9	15916.3	40137.1	191628	239038	55279.1	44859.5	167956	High	High	High
Msil_0674	MSIL_RS03435	-3.40978e+18	FALSE	High	IsMasterProtein	2501033702_Msil_0674	HSP70_family_molecular_chaperone	0	17.008	8	5	24	5	434	46.9	5.9	256	29.67	5	5	0.682	0.664	0.099	0.15	0.248	0.398	0.125	0.416	0.598941	0.896936	0.163995	0.202794	0.561342	0.970788	0.0295923	0.476328	1.01654e+06	100473	693051	241784	160507	100814	104163	59989.5	63812.1	126645	High	High	High
Msil_0675	MSIL_RS03440	6.29587e+17	FALSE	High	IsMasterProtein	2501033703_Msil_0675	ribosomal_protein_S1	0	532.914	70	53	1162	53	582	64.1	5.29	14245	1851.37	53	50	1.139	0.766	0.543	0.486	0.491	0.723	0.612	0.752	0.989012	0.963867	0.960044	0.868622	0.877067	0.98876	0.974788	0.99514	2.53254e+08	1.79353e+08	2.88352e+08	2.38568e+08	1.82769e+08	1.37539e+08	1.40169e+08	1.17046e+08	1.32182e+08	1.5503e+08	High	High	High
Msil_0678	MSIL_RS03455	2.10758e+18	FALSE	High	IsMasterProtein	2501033706_Msil_0678	Rhodanese_domain_protein	0	22.284	46	3	12	3	110	12	6.55	221	20.31	3	3	1.061	0.79	0.439	0.249	1.046	1.552	0.53	1.192	0.99962	0.968117	0.922988	0.535658	0.964751	0.868852	0.941602	0.94477	2.97378e+06	1.01269e+06	3.15402e+06	849514	670731	1.30607e+06	784541	888560	1.04064e+06	1.5769e+06	High	High	High
Msil_0679	MSIL_RS03460	-4.40838e+17	FALSE	High	IsMasterProtein	2501033707_Msil_0679	molybdopterin-guanine_dinucleotide_biosynthesis_protein_A	0	31.079	16	4	18	4	211	22.4	6.2	312	26.52	4	4	1.111	0.736	1.965	1.796	0.547	0.846	2.955	1.06	0.990823	0.948723	0.979818	0.96614	0.964751	0.996244	0.974788	0.99514	102661	205088	114038	193426	142312	201727	204784	105709	120368	303390	High	High	High
Msil_0681	MSIL_RS03470	4.06109e+18	FALSE	High	IsMasterProtein	2501033709_Msil_0681	HAD-superfamily_subfamily_IIA_hydrolase_like_protein	0	31.417	21	4	19	4	294	31.3	5.19	183	34.04	4	4	0.648	0.714	0.554	0.88	0.601	1.247	0.415	1.093	0.521273	0.946069	0.960044	0.984935	0.975018	0.970788	0.662296	0.977088	764133	300442	495453	274880	196265	422992	435800	165282	244648	317158	High	High	High
Msil_0682	MSIL_RS03475	7.48279e+18	FALSE	High	IsMasterProtein	2501033710_Msil_0682	riboflavin_biosynthesis_protein_RibF	0	59.103	28	8	42	8	329	34.9	7.65	849	71.09	8	8	0.795	0.507	0.594	0.661	0.364	0.727	0.72	0.768	0.859671	0.603157	0.960044	0.948034	0.76432	0.996388	0.959888	0.99514	1.36817e+06	948032	1.08753e+06	1.23468e+06	625510	812264	719091	449994	454714	984846	High	High	High
Msil_0683	MSIL_RS03480	3.08758e+17	FALSE	High	IsMasterProtein	2501033711_Msil_0683	2-isopropylmalate_synthase	0	204.153	48	22	222	22	526	56.6	6.04	3058	359.25	21	20	1.172	0.926	0.698	0.584	0.274	0.255	0.731	0.538	0.989012	0.999346	0.969684	0.929976	0.396429	0.310309	0.988958	0.764278	2.63378e+07	1.83263e+07	3.0856e+07	3.40816e+07	3.15513e+07	1.83816e+07	1.80077e+07	9.35082e+06	8.05852e+06	1.92437e+07	High	High	High
Msil_0685	MSIL_RS03495	5.55069e+18	FALSE	High	IsMasterProtein	2501033714_Msil_0685	conserved_hypothetical_protein	0	32.026	18	5	12	5	387	41.6	9.38	220	21.76	5	5	0.78	0.598	1.464	1.315	0.255	0.291	1.202	0.066	0.842662	0.806205	0.989657	0.994952	0.537725	0.706744	0.987205	8.52821e-07	137485	53758.2	107255	818399	489706	201335	141015	208896	142421	165281	High	High	High
Msil_0687	MSIL_RS03510	-3.21966e+18	FALSE	High	IsMasterProtein	2501033716_Msil_0687	putative_aldo/keto_reductase	0	103.949	52	16	88	16	326	35.3	9.1	1235	140.25	16	16	1.187	1.011	4.605	4.445	1.13	1.492	5.272	1.31	0.987416	0.997239	0.845284	0.651407	0.952012	0.94056	0.650861	0.883639	923457	1.47156e+06	1.09611e+06	1.12337e+06	1.13555e+06	4.2521e+06	4.87197e+06	1.26942e+06	1.69435e+06	4.86844e+06	High	High	High
Msil_0688	MSIL_RS03515	2.59871e+18	FALSE	High	IsMasterProtein	2501033717_Msil_0688	acetyltransferase,_CysE/LacA/LpxA/NodL_family	0	38.406	21	3	12	3	201	21.8	9.42	242	26.55	3	3	1.131	1.179	6.452	5.339	0.608	0.461	3.439	1.85	0.989012	0.968117	0.662672	0.528028	0.978551	0.977721	0.959888	0.540804	159252	107939	180176	58347.5	68773.4	1.02754e+06	961937	35457.4	31670.9	547745	High	High	High
Msil_0689	MSIL_RS03520	-1.81649e+18	FALSE	High	IsMasterProtein	2501033718_Msil_0689	glycosyl_transferase_group_1	0	39.671	25	9	34	9	397	44.2	8.47	246	45	9	8	0.852	0.858	0.809	0.949	0.205	0.217	0.765	0.604	0.945105	0.991598	0.985937	0.988327	0.348744	0.468622	0.974788	0.889903	1.87221e+06	398801	1.59423e+06	659803	565829	1.51524e+06	1.51279e+06	135190	122920	1.43225e+06	High	High	High
Msil_0690	MSIL_RS03525	9.89739e+17	FALSE	High	IsMasterProtein	2501033719_Msil_0690	hypothetical_protein	0	7.703	3	2	4	2	512	56.1	9.48	42	5.11	2	2	1.185	1.26	6.223	5.821	1.542	1.017	2.738	1.025	0.989012	0.946069	0.738828	0.523891	0.881731	0.974159	0.989384	0.99718	24899.7	25167.5	29501	24543.7	30932.9	154955	171718	37842.4	31453.7	68171.8	High	High	High
Msil_0693	MSIL_RS03540	-2.71813e+17	FALSE	High	IsMasterProtein	2501033722_Msil_0693	ABC_transporter,_conserved_site	0	28.256	19	7	28	7	441	48.3	5.26	217	37.53	7	7	0.978	0.749	1.356	1.53	0.917	1.319	1.287	0.834	0.989012	0.954811	0.989657	0.98362	0.983466	0.94984	0.992348	0.99718	765105	742789	747953	890865	667678	1.03786e+06	1.14459e+06	816580	880825	984653	High	High	High
Msil_0696	MSIL_RS03555	3.31795e+18	FALSE	High	IsMasterProtein	2501033725_Msil_0696	magnesium_transporter	0	57.203	20	9	56	9	470	50.8	4.46	649	78.04	9	8	1.25	0.864	1.06	0.996	0.822	0.759	1.126	0.581	0.956228	0.992084	0.989657	0.988776	0.993562	0.996388	0.989384	0.877495	1.04443e+06	844184	1.30588e+06	1.45203e+06	1.25458e+06	1.10681e+06	1.30108e+06	1.19404e+06	952756	1.17652e+06	High	High	High
Msil_0697	MSIL_RS03560	6.34691e+18	FALSE	High	IsMasterProtein	2501033726_Msil_0697	polysaccharide_deacetylase	0	33.5	20	6	33	6	297	31.6	9.36	288	44.11	6	6	1.314	1.194	0.766	0.504	0.517	0.374	0.988	0.694	0.913812	0.954789	0.979818	0.891817	0.93744	0.837813	0.974877	0.96457	477126	449549	626718	648193	773807	365481	315958	335295	289526	471483	High	High	High
Msil_0698	MSIL_RS03570	7.43969e+18	FALSE	High	IsMasterProtein	2501033728_Msil_0698	lipoate-protein_ligase_B	0	37.818	33	7	30	7	244	26.8	6.7	403	48.69	7	6	0.623	0.729	0.738	1.182	0.503	0.52	0.943	1.809	0.461009	0.946069	0.978373	0.994952	0.926483	0.970788	0.988958	0.550649	3.70316e+06	2.1013e+06	2.3067e+06	1.16145e+06	846225	2.73285e+06	2.72748e+06	584119	439710	3.49109e+06	High	High	High
Msil_0699	MSIL_RS03575	6.9028e+18	FALSE	High	IsMasterProtein	2501033729_Msil_0699	ABC_transporter_related	0	40.284	30	4	24	4	229	24.8	6.21	215	40.18	4	4	1.144	2.037	2.996	3.333	2.377	1.459	2.785	4.088	0.989012	0.481447	0.960044	0.822003	0.601871	0.897249	0.989384	0.00875745	43432.5	192453	49690.4	47075.3	95897.1	130129	165605	111895	139894	120971	High	High	High
Msil_0700	MSIL_RS03580	-4.21138e+18	FALSE	High	IsMasterProtein	2501033730_Msil_0700	lipoprotein_releasing_system,_transmembrane_protein,_LolC/E_family	0	23.257	15	5	17	5	423	45.8	7.58	231	25.37	5	5	1.333	2.728	3.525	3.527	1.766	0.664	4.112	1.494	0.914888	0.163328	0.913572	0.784776	0.812482	0.996388	0.944315	0.812421	84551.9	78157.2	112685	52315.6	142699	298084	397386	92413.7	94742.7	347673	High	High	High
Msil_0701	MSIL_RS03585	5.45461e+18	FALSE	High	IsMasterProtein	2501033731_Msil_0701	prolyl-tRNA_synthetase	0	182.773	54	21	537	21	440	49.3	5.52	7103	856.06	21	21	0.563	0.294	0.53	1.002	0.574	2.771	0.607	0.678	0.304988	0.0817112	0.960044	0.990025	0.934787	0.351611	0.974788	0.957212	8.7862e+07	5.00644e+07	4.94462e+07	7.37996e+07	2.16738e+07	4.65903e+07	4.95532e+07	4.23465e+07	6.00503e+07	5.33324e+07	High	High	High
Msil_0702	MSIL_RS03590	-2.50413e+18	FALSE	High	IsMasterProtein	2501033732_Msil_0702	PilT_protein_domain_protein	0	13.466	22	4	19	4	137	14.9	5.55	141	17.79	4	3	1.03	0.954	1.018	0.702	0.922	0.902	1.083	0.888	0.99962	0.999346	0.989657	0.953214	0.983466	0.996388	0.988631	0.999726	573295	538450	590257	606113	578371	583497	414619	558929	521831	620725	High	High	High
Msil_0703	MSIL_RS03595	-2.21961e+18	FALSE	High	IsMasterProtein	2501033733_Msil_0703	Rv0623_family_protein_transcription_factor	0	21.4	42	3	20	3	79	8.9	7.27	396	34.38	3	3	1.487	0.741	1.451	0.633	1.769	2.281	1.452	1.241	0.731199	0.951073	0.989657	0.947056	0.762549	0.59757	0.997627	0.906741	347015	354902	516023	285981	211949	503385	326523	505912	483367	503847	High	High	High
Msil_0705	MSIL_RS03605	-5.60055e+18	FALSE	High	IsMasterProtein	2501033735_Msil_0705	NAD(P)H_dehydrogenase_(quinone)	0	22.232	15	2	6	2	195	21.6	9.77	131	15.31	2	2	1.118	0.668	3.545	3.238	2.202	3.522	2.549	1.337	0.989012	0.900221	0.913572	0.802325	0.605619	0.210641	0.974788	0.865955	297759	347195	332960	259715	173594	1.05561e+06	1.07823e+06	571830	611435	759036	High	High	High
Msil_0708	MSIL_RS03630	-6.73824e+17	FALSE	High	IsMasterProtein	2501033738_Msil_0708	glucosamine/fructose-6-phosphate_aminotransferase,_isomerizing	0	155.717	35	18	169	18	612	65.4	6.18	2230	280.5	18	17	0.933	0.633	0.632	0.75	0.603	1.042	0.699	0.555	0.989012	0.858378	0.960044	0.963317	0.952012	0.993318	0.974788	0.84001	1.41001e+07	5.78253e+06	1.31488e+07	1.04244e+07	6.59934e+06	8.91576e+06	9.86306e+06	6.28127e+06	6.87471e+06	9.85134e+06	High	High	High
Msil_0709	MSIL_RS03635	5.83043e+18	FALSE	High	IsMasterProtein	2501033739_Msil_0709	UDP-N-acetylglucosamine_pyrophosphorylase	0	168.184	47	16	126	16	460	48.3	8	2041	228.14	16	16	1.24	0.993	0.391	0.296	0.427	0.379	0.551	0.36	0.95709	0.997239	0.913572	0.651407	0.804034	0.77863	0.944315	0.34378	4.07711e+06	1.56798e+06	5.05682e+06	4.35522e+06	4.3244e+06	1.5949e+06	1.49808e+06	1.86072e+06	1.63969e+06	2.24502e+06	High	High	High
Msil_0710	MSIL_RS03640	-4.31619e+18	FALSE	High	IsMasterProtein	2501033740_Msil_0710	periplasmic_glucan_biosynthesis_protein_MdoG	0	128.696	32	12	220	12	530	57.8	5.48	2867	364.4	12	12	1.111	0.96	1.251	1.057	0.769	0.769	1.03	0.477	0.989012	0.999346	0.99208	0.994952	0.987948	0.996388	0.997627	0.673378	7.53468e+06	5.12025e+06	8.36929e+06	1.07277e+07	1.02979e+07	9.42251e+06	8.84645e+06	8.24971e+06	7.91408e+06	7.75939e+06	High	High	High
Msil_0711	MSIL_RS03645	-3.87715e+18	FALSE	High	IsMasterProtein	2501033741_Msil_0711	glycosyl_transferase_family_2	0	11.505	5	3	7	3	734	80.9	8.97	72	12.09	3	2	1.621	0.908	2.301	1.793	0.375	0.374	2.814	0.499	0.599326	0.997239	0.960044	0.963317	0.862795	0.970788	0.977189	0.703036	94037.9	59402	152416	119057	108116	216338	273320	44625.5	40454	264665	High	High	High
Msil_0712	MSIL_RS03650	8.49709e+18	FALSE	High	IsMasterProtein	2501033742_Msil_0712	glycosyl_transferase_family_2	0	21.836	15	5	26	4	307	34.5	8.15	175	32.19	5	5	0.777	0.762	1.084	1.506	0.827	0.968	1.36	0.69	0.825757	0.960589	0.989657	0.98362	0.989883	0.984209	0.994155	0.972515	577834	271203	449110	392940	299271	626130	676206	324829	289662	785809	High	High	High
Msil_0713	MSIL_RS03660	8.22433e+18	FALSE	High	IsMasterProtein	2501033743_Msil_0713	glycosyl_transferase_family_2	0	41.737	30	9	40	8	307	34.8	7.15	354	58.04	9	8	1.309	1.427	1.334	1.198	0.434	0.269	1.244	0.687	0.915869	0.847804	0.989657	0.994952	0.898235	0.663858	0.989384	0.962642	639626	245843	836961	358102	511049	853307	1.0029e+06	155460	137262	795417	High	High	High
Msil_0714	MSIL_RS20010	-4.69213e+18	FALSE	High	IsMasterProtein	2501033744_Msil_0714	hypothetical_protein	0	25.931	13	4	18	4	375	43.1	7.02	239	37.38	4	4	1.314	1.43	1.859	1.524	0.814	0.6	2.592	1.272	0.914888	0.858378	0.980239	0.984935	0.989966	0.996388	0.987205	0.893284	144333	138893	189631	109175	156121	268376	289010	88851.8	93686.7	374082	High	High	High
Msil_0715	MSIL_RS03670	-2.67284e+18	FALSE	High	IsMasterProtein	2501033745_Msil_0715	hypothetical_protein	0	36.859	11	6	21	6	670	72.9	9.06	189	33.68	6	6	1.685	2.117	3.793	2.421	1.176	0.44	5.434	1.223	0.5368	0.377491	0.913572	0.916459	0.939404	0.970788	0.781832	0.919191	109354	155489	184308	127107	269119	414833	446137	149485	118338	594276	High	High	High
Msil_0716	MSIL_RS03675	1.19081e+18	FALSE	High	IsMasterProtein	2501033746_Msil_0716	pyruvate,_phosphate_dikinase	0	168.859	37	28	181	28	899	96.1	5.34	2137	275.68	25	26	0.636	1.051	0.908	1.776	0.722	0.736	1.168	1.625	0.495885	0.991598	0.989214	0.962944	0.983466	0.992299	0.997627	0.482638	1.63099e+07	1.33167e+07	1.03781e+07	8.19684e+06	8.61342e+06	1.48026e+07	1.84264e+07	5.92097e+06	6.34323e+06	1.90556e+07	High	High	High
Msil_0717	MSIL_RS03680	8.04394e+17	FALSE	High	IsMasterProtein	2501033747_Msil_0717	deoxyxylulose-5-phosphate_synthase	0	139.546	34	19	114	19	642	68.7	6.42	1534	198.36	19	17	0.751	1.118	0.503	0.684	0.238	0.153	0.771	0.891	0.781627	0.968117	0.948025	0.950695	0.330196	0.0940824	0.974788	0.99718	6.61239e+06	3.00966e+06	4.96905e+06	3.37895e+06	3.77663e+06	3.3232e+06	3.39726e+06	804022	577567	5.09674e+06	High	High	High
Msil_0718	MSIL_RS03685	3.16939e+18	FALSE	High	IsMasterProtein	2501033748_Msil_0718	hemolysin_A	0	11.237	14	3	8	3	255	26.7	7.05	36	9.34	3	3	1.359	0.84	1.09	0.726	0.328	0.183	1.584	1.705	0.941885	0.987488	0.989214	0.948034	0.824578	0.628483	0.992838	0.699746	11097.6	36933.8	15078	21660.2	18187.8	12093.4	10952.8	7102.47	3336.99	17580.9	High	High	High
Msil_0735	MSIL_RS03785	9.27658e+16	FALSE	High	IsMasterProtein	2501033767_Msil_0735	hypothetical_protein	0.004	4.387	5	1	16	1	164	17.5	10.42	150	21.24	1	1	1.045	1.446	1.208	0.872	1.185	0.657	1.439	0.779	0.99962	0.830982	0.99699	0.98362	0.934517	0.996388	0.994155	0.995703	278032	258168	290677	331476	479217	335916	253463	392897	315036	399998	High	High	High
Msil_0719	MSIL_RS03690	-4.78368e+17	FALSE	High	IsMasterProtein	2501033749_Msil_0719	putative_RNA_methyltransferase	0	61.717	23	7	50	7	422	44.6	8.48	702	89.24	7	7	1.123	0.877	1.422	1.065	0.892	1.115	1.164	0.976	0.989012	0.997239	0.989657	0.994952	0.987948	0.977721	0.989384	0.99718	1.01152e+06	1.02608e+06	1.13632e+06	1.05116e+06	922304	1.43821e+06	1.20964e+06	937365	1.02839e+06	1.17765e+06	High	High	High
Msil_0721	MSIL_RS03700	-4.3296e+18	FALSE	High	IsMasterProtein	2501033751_Msil_0721	bacterial_peptide_chain_release_factor_2_(bRF-2)	0	126.478	46	17	140	17	376	41.6	5.15	1677	223.89	17	17	0.828	0.848	0.529	0.667	0.799	1.028	0.617	0.88	0.913812	0.991598	0.960044	0.948034	0.989966	0.995279	0.974788	0.99718	1.59378e+07	8.55549e+06	1.32031e+07	9.72696e+06	8.24671e+06	8.43627e+06	8.81149e+06	7.76864e+06	8.47885e+06	9.83058e+06	High	High	High
Msil_0723	MSIL_RS03715	-2.19624e+18	FALSE	High	IsMasterProtein	2501033753_Msil_0723	hypothetical_protein	0	50.7	44	7	54	7	177	18.7	10.14	642	67.46	7	7	0.726	0.92	3.078	2.964	1.416	1.321	2.015	0.758	0.707253	0.998357	0.944581	0.834465	0.881731	0.932144	0.989384	0.99514	506742	293236	367889	386713	355913	1.55976e+06	1.09031e+06	547464	470148	1.021e+06	High	High	High
Msil_0724	MSIL_RS03720	-4.12847e+18	FALSE	High	IsMasterProtein	2501033754_Msil_0724	hypothetical_protein	0	37.485	14	5	39	5	391	42.8	6.71	568	71	5	4	0.877	0.517	6.314	6.645	1.457	3.311	6.009	1.747	0.956246	0.634269	0.663639	0.383663	0.86408	0.219335	0.724813	0.639871	318069	1.23377e+06	279000	706395	365442	2.0084e+06	1.854e+06	1.0295e+06	1.21016e+06	1.91112e+06	High	High	High
Msil_0725	MSIL_RS03725	-6.3288e+18	FALSE	High	IsMasterProtein	2501033755_Msil_0725	hypothetical_protein	0	14.953	21	2	32	2	77	8.3	8.97	292	35.02	2	1	0.808	1.751	9.409	8.964	1.257	0.508	9.892	0.942	0.893491	0.610804	0.382095	0.190855	0.928438	0.926434	0.15178	0.99514	1.25381e+06	4.84552e+06	1.01282e+06	5.14473e+06	9.00998e+06	1.17971e+07	9.07938e+06	6.46527e+06	4.57334e+06	1.24029e+07	High	High	High
Msil_0726	MSIL_RS03730	2.56925e+18	FALSE	High	IsMasterProtein	2501033756_Msil_0726	hypothetical_protein	0	71.622	41	8	108	8	191	21.2	6.57	1594	185.33	8	8	0.559	0.961	4.664	7.954	0.987	1.106	5.207	1.169	0.301278	0.999346	0.841007	0.252889	0.982502	0.983411	0.494602	0.887209	3.57874e+06	8.92808e+06	2.00134e+06	7.63772e+06	7.34056e+06	1.66919e+07	1.59181e+07	7.53644e+06	8.11886e+06	1.86351e+07	High	High	High
Msil_0727	MSIL_RS03735	-6.45443e+18	FALSE	High	IsMasterProtein	2501033757_Msil_0727	penicillin-binding_protein,_1A_family	0	109.846	23	18	98	18	804	88.4	8.18	818	118.08	18	17	1.188	0.83	1.908	1.763	0.731	0.841	3.055	1.187	0.987416	0.987255	0.978715	0.963317	0.987948	0.999101	0.944315	0.94477	1.45632e+06	1.68525e+06	1.72989e+06	1.42002e+06	1.17907e+06	2.77823e+06	3.04895e+06	1.03855e+06	992120	4.44898e+06	High	High	High
Msil_0728	MSIL_RS03740	3.69656e+17	FALSE	High	IsMasterProtein	2501033758_Msil_0728	N-acetylmuramoyl-L-alanine_amidase	0	38.718	21	9	32	9	494	52.3	6.92	315	41.22	9	9	0.992	0.964	2.545	2.244	0.374	0.26	2.377	0.839	0.994934	0.998437	0.960044	0.929976	0.820036	0.616668	0.988958	0.99718	186037	441456	184628	526111	506955	473376	414287	197017	131679	442170	High	High	High
Msil_0729	MSIL_RS03745	-3.39959e+18	FALSE	High	IsMasterProtein	2501033759_Msil_0729	ribonuclease,_Rne/Rng_family	0	447.301	38	38	522	38	1080	117.5	4.87	7963	915.22	38	36	1.292	1.232	1.027	0.772	0.717	0.567	1.328	0.797	0.933938	0.946069	0.989657	0.96614	0.982502	0.964706	0.989384	0.99718	3.98522e+07	3.20623e+07	5.14708e+07	4.02369e+07	4.95871e+07	4.09403e+07	3.97503e+07	2.88345e+07	2.81062e+07	5.29058e+07	High	High	High
Msil_0730	MSIL_RS03750	-5.56978e+18	FALSE	High	IsMasterProtein	2501033760_Msil_0730	DSBA_oxidoreductase	0	162.885	56	19	266	19	260	27.8	6.6	2874	411.29	19	19	0.961	0.87	1.063	0.996	0.869	0.88	0.968	0.686	0.989012	0.995898	0.989657	0.988776	0.992546	0.997376	0.99999	0.960875	4.61926e+07	4.06763e+07	4.43684e+07	5.93014e+07	5.15911e+07	4.91124e+07	4.41849e+07	5.15115e+07	4.54204e+07	4.46993e+07	High	High	High
Msil_0731	MSIL_RS03755	-5.88523e+18	FALSE	High	IsMasterProtein	2501033761_Msil_0731	cytochrome_P450	0	52.819	28	11	86	11	453	50.5	8.65	899	116.46	10	11	1.614	1.551	1.951	1.204	0.732	0.446	2.001	0.552	0.581963	0.756303	0.973712	0.994952	0.987948	0.895503	0.989384	0.84001	964134	526197	1.55577e+06	953675	1.47939e+06	1.88073e+06	1.87269e+06	698161	659886	1.92906e+06	High	High	High
Msil_0732	MSIL_RS21175	-8.57807e+18	FALSE	High	IsMasterProtein	2501033762_Msil_0732	hypothetical_protein	0	8.614	23	2	4	2	88	9	11.31	31	5.75	2	2	1.265	1.049	2.972	2.59	0.64	0.627	2.627	0.998	0.960375	0.995898	0.960044	0.920461	0.983466	0.996388	0.989384	0.99718	46079.3	57347.2	58268.8	57454.6	60247.7	136940	150896	36774.1	37797.5	121045	High	High	High
Msil_0733	MSIL_RS03770	1.75043e+18	FALSE	High	IsMasterProtein	2501033764_Msil_0733	FAD_linked_oxidase_domain_protein	0	53.669	22	8	36	8	478	50.3	5.54	450	54.47	8	7	1.025	0.565	1.395	1.528	0.746	1.86	1.569	0.913	0.99962	0.734643	0.989657	0.98362	0.996331	0.784268	0.99999	0.99718	401313	391196	411358	428595	241965	559924	628558	319551	450038	629482	High	High	High
Msil_0734	MSIL_RS03775	1.93555e+18	FALSE	High	IsMasterProtein	2501033765_Msil_0734	porin	0	82.709	23	12	121	12	561	57.8	8.69	1721	192.51	12	12	1.314	5.015	2.932	2.908	1.904	0.346	4.929	2.234	0.913812	0.00281105	0.94666	0.837783	0.656602	0.65384	0.564006	0.331365	2.8513e+06	3.09824e+06	3.7462e+06	1.38674e+06	6.95439e+06	8.36035e+06	1.08931e+07	2.63972e+06	2.40344e+06	1.40536e+07	High	High	High
Msil_0736	MSIL_RS03790	-4.06494e+18	FALSE	High	IsMasterProtein	2501033768_Msil_0736	conserved_hypothetical_protein	0.001	5.342	9	2	55	2	149	14.7	11.75	428	54.91	2	2	0.942	1.52	1.117	1.13	0.833	0.288	1.959	0.927	0.989012	0.777932	0.991169	0.995914	0.997057	0.422047	0.959888	0.99718	3.63976e+07	3.67845e+07	3.42838e+07	3.96695e+07	6.03162e+07	4.06653e+07	3.87556e+07	3.3056e+07	1.73614e+07	7.12884e+07	High	High	High
Msil_0737	MSIL_RS03800	-9.2564e+17	FALSE	High	IsMasterProtein	2501033769_Msil_0737	glutamyl-tRNA(Gln)_amidotransferase,_B_subunit	0	286.871	54	22	283	22	495	53.4	5.63	4329	484.31	22	21	0.965	0.645	0.773	0.768	0.769	1.306	0.855	0.76	0.989012	0.881697	0.979818	0.96614	0.987948	0.963754	0.99122	0.995703	1.66498e+07	1.70071e+07	1.60642e+07	2.23757e+07	1.44272e+07	1.28665e+07	1.23356e+07	1.72083e+07	1.88483e+07	1.42294e+07	High	High	High
Msil_0738	MSIL_RS03805	-4.16951e+18	FALSE	High	IsMasterProtein	2501033770_Msil_0738	glutamyl-tRNA(Gln)_amidotransferase,_A_subunit	0	196.857	51	20	393	20	493	52.3	5.6	6450	647.76	19	18	1.003	0.601	0.716	0.756	0.739	1.294	0.845	0.762	0.997514	0.807258	0.971631	0.96614	0.983466	0.970788	0.991805	0.996822	4.90733e+07	4.46066e+07	4.92083e+07	5.85261e+07	3.51879e+07	3.51273e+07	3.71811e+07	4.32411e+07	4.55227e+07	4.14493e+07	High	High	High
Msil_0754	MSIL_RS03885	-2.33291e+18	FALSE	High	IsMasterProtein	2501033786_Msil_0754	Predicted_membrane_protein	0	14.084	6	1	20	1	229	25.3	10.11	348	33.74	1	1	1.483	1.745	8.748	6.374	1.167	0.75	8.289	0.641	0.814392	0.694979	0.469378	0.417237	0.952012	0.996388	0.650861	0.912605	32030.5	27298.7	47501.5	42613.8	74366.4	280214	302767	49744.6	55751.3	265514	High	High	High
Msil_0739	MSIL_RS03810	-5.19244e+18	FALSE	High	IsMasterProtein	2501033771_Msil_0739	glutamyl-tRNA(Gln)_amidotransferase,_C_subunit	0	48.512	65	6	24	6	95	10.7	4.84	591	26.79	6	2	1.192	0.952	0.549	0.454	0.872	0.759	0.612	0.84	0.986109	0.999346	0.960044	0.837783	0.987948	0.996388	0.944315	0.99718	790633	884623	942755	1.05337e+06	1.00274e+06	433905	428384	918691	761052	483695	High	High	High
Msil_0740	MSIL_RS03815	9.05359e+18	FALSE	High	IsMasterProtein	2501033772_Msil_0740	alpha/beta_hydrolase_fold_protein	0	13.755	7	2	6	2	263	28.1	6.29	47	8.64	2	2	1.066	0.971	1.547	1.38	0.22	0.237	1.282	0.608	0.99962	0.999346	0.989657	0.988776	0.556362	0.804431	0.989084	0.893284	134811	55260.7	143684	90944.2	88317.6	208575	198264	20040.5	20917.2	172827	High	High	High
Msil_0741	MSIL_RS03820	-1.42124e+18	FALSE	High	IsMasterProtein	2501033773_Msil_0741	beta-lactamase_domain_protein	0	14.713	16	3	19	3	232	24.2	5.66	169	37.49	3	3	0.683	0.984	0.763	1.045	0.985	0.654	0.673	0.919	0.599326	0.997239	0.979818	0.994952	0.978551	0.985619	0.944844	0.99718	831970	707872	568491	769855	757396	634943	594304	758004	495209	559979	High	High	High
Msil_0742	MSIL_RS03825	4.6016e+18	FALSE	High	IsMasterProtein	2501033774_Msil_0742	Holliday_junction_resolvase_YqgF	0	27.516	29	4	12	4	161	17.7	9.45	234	11.24	4	3	0.961	0.935	0.896	0.688	0.44	0.484	1.023	0.717	0.989012	0.998357	0.979818	0.936435	0.92257	0.97985	0.974788	0.9731	54272.4	33521.8	52172.2	46778	43718.3	48620.3	35897.7	20593.9	21149.3	55496.7	High	High	High
Msil_0743	MSIL_RS03830	-1.67524e+18	FALSE	High	IsMasterProtein	2501033775_Msil_0743	amino_acid_permease-associated_region	0	26.672	9	3	20	3	494	51.5	8.53	290	34.76	3	3	1.816	4.226	13.209	6.677	4.291	1.003	7.204	1.923	0.518342	0.0245495	0.214831	0.417237	0.278867	0.974159	0.80739	0.634338	18428.2	15948.1	33465.5	8293.64	35048.9	243411	223448	35584	35154	132757	High	High	High
Msil_0744	MSIL_RS03835	5.03462e+18	FALSE	High	IsMasterProtein	2501033776_Msil_0744	amine_oxidase	0	51.045	28	9	41	9	420	44.3	6.3	495	59.33	9	8	0.448	0.897	0.651	1.583	1.162	1.864	0.705	2.256	0.0747554	0.997239	0.960044	0.977798	0.936706	0.767993	0.959888	0.37313	1.14811e+06	781821	514602	346521	310968	747281	814571	402664	579719	808963	High	High	High
Msil_0761	MSIL_RS03920	-1.1918e+18	FALSE	High	IsMasterProtein	2501033793_Msil_0761	aminoglycoside_phosphotransferase	0	14.458	4	1	6	1	327	35	6.18	132	11.87	1	1	1.391	0.661	1.861	1.263	0.4	0.777	1.578	0.418	0.908799	0.896936	0.989214	0.994952	0.903301	0.996388	0.992348	0.610618	18583.9	11478.8	25852.8	27452.2	18153.6	34581.1	32661.7	10984.1	14113.3	29332.9	High	High	High
Msil_0745	MSIL_RS03840	1.61668e+18	FALSE	High	IsMasterProtein	2501033777_Msil_0745	protein_of_unknown_function_DUF482	0	41.311	17	7	41	7	413	45.8	7.69	364	58.55	7	7	0.791	0.279	0.534	0.694	0.713	2.328	0.588	0.517	0.857863	0.0629294	0.960044	0.951023	0.984023	0.65752	0.944315	0.769606	2.62298e+06	1.38109e+06	2.07479e+06	2.67167e+06	746507	1.40123e+06	1.43917e+06	1.90433e+06	1.73779e+06	1.54257e+06	High	High	High
Msil_0746	MSIL_RS03845	6.25883e+17	FALSE	High	IsMasterProtein	2501033778_Msil_0746	histidine_triad_(HIT)_protein	0	92.988	50	9	165	9	145	15.8	6.89	2964	296.85	8	9	0.981	0.607	1.281	1.177	1.091	1.962	1.175	0.915	0.989012	0.82055	0.991169	0.994952	0.964751	0.701843	0.997627	0.99718	1.7596e+07	1.96165e+07	1.72649e+07	2.14278e+07	1.30138e+07	2.25379e+07	2.03234e+07	2.3371e+07	2.55294e+07	2.06741e+07	High	High	High
Msil_0747	MSIL_RS03850	-2.1169e+18	FALSE	High	IsMasterProtein	2501033779_Msil_0747	ATP-dependent_Clp_protease,_ATP-binding_subunit_clpA	0	372.038	54	48	437	48	826	91.7	6.05	4593	650.04	47	45	0.923	0.608	1.715	1.779	0.776	0.824	1.749	0.901	0.989012	0.821265	0.986021	0.962609	0.987948	0.996388	0.974788	0.99718	2.06008e+07	2.73421e+07	1.90115e+07	3.03479e+07	1.84454e+07	3.53331e+07	3.38203e+07	2.35543e+07	1.51986e+07	3.60377e+07	High	High	High
Msil_0765	MSIL_RS03940	-7.57689e+18	FALSE	Medium	IsMasterProtein	2501033797_Msil_0765	putative_transporter	0.031	2.346	4	1	2	1	198	21	9.55	23	2.57	1	1	1.607	1.923	3.074	1.918	1.577	0.675	4.029	1.413	0.680754	0.569136	0.960044	0.96614	0.877067	0.999879	0.959888	0.87728	31229.3	27670.9	50179.1	19582.8	37648.4	96012.7	96265.8	30873.3	25395.4	125829	High	High	High
Msil_0748	MSIL_RS03855	1.23792e+18	FALSE	High	IsMasterProtein	2501033780_Msil_0748	ATP-dependent_Clp_protease_adaptor_protein_ClpS	0	37.379	21	5	49	5	169	18.8	9.23	878	69.82	5	5	1.262	0.798	1.33	0.591	1.357	0.844	1.413	1.111	0.956228	0.968117	0.989657	0.93314	0.902832	0.996388	0.997711	0.9731	653336	660657	824465	594732	474324	868654	487625	807240	400173	922974	High	High	High
Msil_0749	MSIL_RS03860	-3.88299e+18	FALSE	High	IsMasterProtein	2501033781_Msil_0749	Phasin_protein.	0	134.628	87	10	269	10	113	12.2	5.22	4055	506.43	10	9	0.424	0.094	0.549	1.113	1.602	15.067	0.241	1.16	0.0474371	4.29095e-06	0.960044	0.994952	0.812482	7.74344e-05	0.573154	0.883639	1.58292e+08	3.82453e+07	6.71667e+07	3.29634e+07	3.09754e+06	8.68313e+07	7.47475e+07	5.28018e+07	4.66714e+07	3.81672e+07	High	High	High
Msil_0751	MSIL_RS03870	3.45275e+18	FALSE	High	IsMasterProtein	2501033783_Msil_0751	heat_shock_protein_DnaJ_domain_protein	0	16.343	19	4	8	4	243	26.3	9.66	66	12.15	4	4	1.432	0.855	2.874	2.296	0.649	0.971	3.572	0.908	0.857231	0.991598	0.960044	0.94131	0.983466	0.977721	0.974788	0.999726	49687.4	66977.2	71138.6	73783	63064.2	142797	163315	47848.5	61233.4	177490	High	High	High
Msil_0752	MSIL_RS03875	2.86159e+18	FALSE	High	IsMasterProtein	2501033784_Msil_0752	conserved_hypothetical_protein	0	11.852	16	4	12	4	237	25.2	7.56	108	12.24	4	4	1.358	1.492	1.397	1.188	0.653	0.548	1.886	1.15	0.881882	0.802602	0.989657	0.994952	0.983466	0.977721	0.992838	0.950676	393917	328953	534849	285947	426697	550328	635376	186800	233864	742970	High	High	High
Msil_0773	MSIL_RS03985	2.295e+17	FALSE	High	IsMasterProtein	2501033805_Msil_0773	ABC_transporter_related	0.005	4.169	4	1	2	1	262	27.9	9.35	42	2.84	1	1	1.321	0.544	2.091	1.47	0.939	0.955	1.452	1.302	0.956228	0.732455	0.985937	0.994748	0.983466	0.977721	0.989384	0.94477	7231.42	4992.05	9549.38	3834.29	2086.17	15123.2	14033.8	3598.95	1992.89	10499.4	High	High	High
Msil_0753	MSIL_RS03880	4.00319e+18	FALSE	High	IsMasterProtein	2501033785_Msil_0753	Glutathione_S-transferase_domain_protein	0	43.223	35	7	64	7	217	24.5	7.56	758	80.65	7	6	0.872	0.363	0.93	1.141	0.613	1.807	0.83	0.756	0.956228	0.219549	0.989214	0.998511	0.956223	0.855045	0.974877	0.99514	6.11133e+06	4.412e+06	5.32892e+06	5.83476e+06	2.11972e+06	5.6847e+06	6.08163e+06	3.5743e+06	3.83107e+06	5.07058e+06	High	High	High
Msil_0755	MSIL_RS03890	-1.93041e+18	FALSE	High	IsMasterProtein	2501033787_Msil_0755	protein_of_unknown_function_DUF218	0	33.155	25	5	20	5	264	29.2	10.13	327	34.06	5	5	1.975	2.691	3.726	2.218	1.464	0.499	3.035	0.917	0.290661	0.163328	0.913572	0.933898	0.877067	0.977721	0.974788	0.99718	116692	70630.6	230432	76982.9	207171	434785	510988	112738	103473	354116	High	High	High
Msil_0756	MSIL_RS03895	4.29597e+18	FALSE	High	IsMasterProtein	2501033788_Msil_0756	protein_of_unknown_function_DUF329	0	50.303	62	4	41	4	73	7.8	4.75	1362	28.62	4	3	1.112	1.278	0.576	0.401	0.73	0.462	0.698	0.722	0.989012	0.938705	0.960044	0.790073	0.987948	0.925413	0.949378	0.992461	828119	576287	920603	798399	1.02001e+06	477338	369605	582739	471413	578400	High	High	High
Msil_0757	MSIL_RS03900	-3.35814e+17	FALSE	High	IsMasterProtein	2501033789_Msil_0757	maf_protein	0	52.665	36	7	40	7	215	23.5	9.13	460	53.2	7	6	1.244	0.904	1.068	0.714	0.946	1.016	1.375	0.63	0.956228	0.997239	0.989657	0.953214	0.984914	0.996388	0.99999	0.915933	3.20498e+06	2.19912e+06	3.98684e+06	3.49252e+06	3.1558e+06	3.42142e+06	2.84535e+06	3.3028e+06	3.2052e+06	4.40805e+06	High	High	High
Msil_0758	MSIL_RS03905	9.6645e+16	FALSE	High	IsMasterProtein	2501033790_Msil_0758	translation_initiation_factor_IF-1	0	66.465	81	5	80	5	72	8.4	9.19	1076	133.84	5	4	1.182	1.095	0.939	0.676	1.043	0.735	1.146	1.661	0.989012	0.97646	0.989657	0.950695	0.977153	0.993318	0.99999	0.458507	7.0421e+06	1.25364e+07	8.3225e+06	7.54958e+06	8.26374e+06	6.61195e+06	5.62944e+06	7.87097e+06	6.07132e+06	8.07019e+06	High	High	High
Msil_0759	MSIL_RS03910	9.09101e+18	FALSE	High	IsMasterProtein	2501033791_Msil_0759	CDP-diacylglycerol/serine_O-phosphatidyltransferase	0	34.528	15	6	22	6	301	32.9	9.44	291	33.9	6	6	1.268	1.706	4.316	3.995	2.051	1.313	4.083	1.359	0.955042	0.644599	0.862353	0.722418	0.651446	0.942481	0.944315	0.859667	270299	210561	342608	154884	264294	1.1665e+06	1.36862e+06	317642	347023	1.10376e+06	High	High	High
Msil_0760	MSIL_RS03915	2.12798e+18	FALSE	High	IsMasterProtein	2501033792_Msil_0760	conserved_hypothetical_protein	0	7.729	13	3	12	3	173	19.7	11.39	65	15.6	3	3	1.804	2.521	4.475	3.085	1.763	0.712	4.071	1.535	0.411712	0.207269	0.858639	0.822003	0.783227	0.997892	0.944315	0.726708	145806	152358	262972	99237.2	250138	652470	811316	175001	178100	593543	High	High	High
Msil_0762	MSIL_RS03925	6.97334e+18	FALSE	High	IsMasterProtein	2501033794_Msil_0762	small_GTP-binding_protein	0	97.55	31	15	76	15	467	51.4	8.62	734	109.92	15	15	0.982	0.938	1.476	1.422	1.241	1.333	1.849	1.889	0.989012	0.999832	0.989657	0.984935	0.928438	0.970788	0.989384	0.44987	2.27937e+06	4.13391e+06	2.23902e+06	2.18861e+06	2.05396e+06	3.36375e+06	3.1846e+06	2.71512e+06	2.73803e+06	4.21534e+06	High	High	High
Msil_0763	MSIL_RS03930	3.5922e+18	FALSE	High	IsMasterProtein	2501033795_Msil_0763	Uncharacterized_protein_conserved_in_bacteria	0	170.175	45	18	370	18	328	34.4	4.83	4364	553.85	18	18	1.662	1.132	2.133	1.2	1.43	1.134	1.865	0.911	0.544098	0.968117	0.960044	0.994952	0.877067	0.977721	0.96672	0.99718	2.10006e+07	2.41475e+07	3.48999e+07	2.64938e+07	2.99952e+07	4.48046e+07	4.18654e+07	3.78861e+07	3.40282e+07	3.91615e+07	High	High	High
Msil_0764	MSIL_RS03935	-5.86031e+18	FALSE	High	IsMasterProtein	2501033796_Msil_0764	aldo/keto_reductase	0	173.737	59	15	366	15	288	31.2	6.43	5498	612.16	15	14	1.289	0.196	1.719	1.44	1.088	6.455	1.612	1.007	0.936831	0.00548379	0.985937	0.984935	0.964751	0.0150465	0.974877	0.9731	3.69898e+07	6.50243e+07	4.76795e+07	6.45491e+07	1.26286e+07	6.35902e+07	6.86376e+07	7.02614e+07	8.15115e+07	5.9626e+07	High	High	High
Msil_0766	MSIL_RS03945	1.72959e+18	FALSE	High	IsMasterProtein	2501033798_Msil_0766	conserved_hypothetical_protein	0	39.488	59	6	24	6	103	10.9	5.25	401	34.39	5	4	0.948	0.929	1.646	1.453	1.286	1.172	2.419	1.285	0.989012	0.999346	0.989214	0.984935	0.92257	0.974159	0.974877	0.896039	689869	1.26875e+06	654081	987571	917156	1.1354e+06	950083	1.27003e+06	1.07521e+06	1.6685e+06	High	High	High
Msil_0767	MSIL_RS03955	7.44079e+18	FALSE	High	IsMasterProtein	2501033799_Msil_0767	aliphatic_sulfonates_family_ABC_transporter,_periplsmic_ligand-binding_protein	0	190.92	64	23	191	23	322	34.4	8.28	2892	346.23	22	23	1.193	1.226	1.327	1.034	1.806	1.383	1.235	0.902	0.986109	0.946069	0.989657	0.994748	0.743247	0.953631	0.99999	0.99718	7.06255e+06	6.16173e+06	8.42649e+06	6.83152e+06	8.37588e+06	9.37305e+06	8.7134e+06	1.23347e+07	1.15839e+07	8.72331e+06	High	High	High
Msil_0770	MSIL_RS03970	1.7564e+17	FALSE	High	IsMasterProtein	2501033802_Msil_0770	Alkanesulfonate_monooxygenase	0	58.727	25	10	57	10	395	42.3	7.08	832	85.75	10	9	2.504	0.376	3.99	1.575	1.335	3.806	2.722	1.091	0.0594902	0.254611	0.910576	0.979801	0.898235	0.257765	0.959888	0.977238	1.00691e+06	1.60135e+06	2.52125e+06	1.4683e+06	552723	4.01792e+06	3.97139e+06	1.96049e+06	2.10383e+06	2.7405e+06	High	High	High
Msil_0771	MSIL_RS03975	7.21016e+18	FALSE	High	IsMasterProtein	2501033803_Msil_0771	FAD-dependent_pyridine_nucleotide-disulphide_oxidoreductase	0	68.512	29	14	60	14	481	51.2	9.13	552	96.21	12	14	0.474	0.732	0.492	1.119	0.687	1.116	0.711	1.311	0.117407	0.946069	0.94666	0.994952	0.983466	0.977721	0.959888	0.883639	4.32402e+06	2.04556e+06	2.05011e+06	1.56056e+06	1.14295e+06	2.12579e+06	2.2934e+06	1.07194e+06	1.27577e+06	3.07538e+06	High	High	High
Msil_0774	MSIL_RS03990	-5.97401e+18	FALSE	High	IsMasterProtein	2501033806_Msil_0774	aliphatic_sulfonates_family_ABC_transporter,_periplsmic_ligand-binding_protein	0	123.941	41	11	216	11	316	33.3	8.21	2211	329.65	11	10	1.213	1.168	0.702	0.505	1.288	1.004	0.599	0.751	0.975072	0.960589	0.970357	0.892532	0.92257	0.993318	0.974788	0.99514	1.97134e+07	1.2729e+07	2.39144e+07	1.6957e+07	1.98121e+07	1.38369e+07	1.20675e+07	2.18407e+07	1.98911e+07	1.18136e+07	High	High	High
Msil_0775	MSIL_RS03995	-3.75838e+18	FALSE	High	IsMasterProtein	2501033807_Msil_0775	hypothetical_protein	0	40.464	44	5	164	5	81	8.7	9.39	906	211.44	5	5	1.24	0.833	1.06	0.648	1.73	2.031	1.44	1.14	0.95709	0.988949	0.989657	0.948034	0.762906	0.669169	0.988958	0.896011	9.60055e+07	9.42106e+07	1.19075e+08	8.26453e+07	6.88553e+07	1.01784e+08	7.72171e+07	1.42938e+08	1.39822e+08	1.3821e+08	High	High	High
Msil_0776	MSIL_RS04000	5.17224e+18	FALSE	High	IsMasterProtein	2501033808_Msil_0776	conserved_hypothetical_protein	0	13.929	48	5	33	5	67	7.4	8.91	151	34.26	5	5	1.081	0.311	2.113	2.129	0.679	2.074	2.984	1.826	0.99962	0.106874	0.960044	0.940358	0.983466	0.628483	0.958918	0.568275	1.01197e+06	1.89681e+06	1.09373e+06	1.03874e+06	323336	2.13863e+06	2.32822e+06	705652	670568	3.01943e+06	High	High	High
Msil_0777	MSIL_RS04005	9.21124e+18	FALSE	High	IsMasterProtein	2501033809_Msil_0777	phosphoglucosamine_mutase	0	58.614	30	13	65	13	449	48.1	6.48	687	93.67	12	12	0.676	0.421	0.826	0.933	0.133	0.296	1.056	0.662	0.581963	0.377491	0.985937	0.985333	0.0449481	0.622256	0.989384	0.94477	2.95153e+06	2.00378e+06	1.9952e+06	3.0249e+06	1.27323e+06	2.4372e+06	1.86077e+06	403206	376773	3.11602e+06	High	High	High
Msil_0778	MSIL_RS04010	-8.45543e+18	FALSE	High	IsMasterProtein	2501033810_Msil_0778	tol-pal_system_protein_YbgF	0	155.082	45	18	292	18	386	40.1	7.78	3925	508.92	18	18	1.192	0.987	1.386	0.91	1.646	1.471	1.275	0.851	0.986109	0.997239	0.989657	0.984935	0.808154	0.902578	0.989384	0.998313	1.41756e+07	1.46955e+07	1.69008e+07	1.72716e+07	1.70446e+07	1.96417e+07	1.53854e+07	2.84309e+07	2.50795e+07	1.80776e+07	High	High	High
Msil_0780	MSIL_RS04020	-6.50662e+18	FALSE	High	IsMasterProtein	2501033812_Msil_0780	ATP-dependent_metalloprotease_FtsH	0	188.29	40	24	231	24	643	70.2	6.28	2913	343.82	24	24	1.319	0.707	2.588	2.426	0.611	0.965	3.047	0.74	0.913812	0.946069	0.960044	0.916459	0.953012	0.996388	0.828684	0.99514	8.02743e+06	7.8227e+06	1.05881e+07	1.05748e+07	7.48083e+06	2.07743e+07	2.56893e+07	6.45901e+06	7.218e+06	2.44599e+07	High	High	High
Msil_0798	MSIL_RS04120	-7.6251e+18	FALSE	High	IsMasterProtein	2501033830_Msil_0798	hypothetical_protein	0.003	4.838	6	1	4	1	259	28.4	8.91	17	6.28	1	1	0.718	1.102	0.618	0.891	0.789	1.148	1.039	1.743	0.73598	0.988949	0.960044	0.96614	0.997057	0.970788	0.974788	0.71902	45488.7	27823.8	32644.1	15962.8	17591.7	28104.3	29077.4	12599.7	20189.3	47267.1	High	High	High
Msil_0781	MSIL_RS04030	-3.20949e+18	FALSE	High	IsMasterProtein	2501033813_Msil_0781	protein_of_unknown_function_DUF1176	0	71.986	42	9	42	9	361	37.8	7.91	725	78.4	9	9	1.027	0.814	2.922	2.718	1.435	2.251	2.288	1.139	0.99962	0.97646	0.94666	0.867649	0.877067	0.598587	0.988958	0.96466	457178	617263	469541	541893	440986	1.33565e+06	1.27629e+06	777623	992640	1.04612e+06	High	High	High
Msil_0782	MSIL_RS04035	6.95873e+18	FALSE	High	IsMasterProtein	2501033814_Msil_0782	beta-lactamase_domain_protein	0	95.386	33	14	86	14	380	41.2	6.74	1085	139.31	14	14	1.244	1.657	5.989	4.098	2.521	1.292	3.163	1.077	0.956228	0.683312	0.687784	0.701108	0.421099	0.970788	0.944315	0.94477	2.13297e+06	5.20643e+06	2.6534e+06	4.83532e+06	8.01242e+06	1.27751e+07	1.08743e+07	1.21877e+07	1.03556e+07	6.74564e+06	High	High	High
Msil_0802	MSIL_RS04140	7.66121e+18	FALSE	Medium	IsMasterProtein	2501033834_Msil_0802	hypothetical_protein	0.016	2.85	7	1	18	1	104	10.7	4.61	78	24.06	1	1	0.765	0.979	0.473	0.564	0.677	0.533	0.527	0.741	0.807871	0.997239	0.94666	0.926521	0.976675	0.953631	0.941602	0.99514	3.8177e+06	2.99049e+06	2.92041e+06	4.03529e+06	3.95224e+06	1.80412e+06	1.64598e+06	2.73341e+06	2.10653e+06	2.0131e+06	High	High	High
Msil_0783	MSIL_RS04040	4.10727e+18	FALSE	High	IsMasterProtein	2501033815_Msil_0783	peptidoglycan-associated_lipoprotein	0	66.562	64	8	58	8	169	18	8.97	1146	106.81	8	8	2.196	1.932	2.606	1.332	1.165	0.574	3.079	0.752	0.163608	0.476256	0.960044	0.988776	0.948711	0.970788	0.951775	0.99514	860360	1.66919e+06	1.8891e+06	2.22036e+06	4.29058e+06	2.24215e+06	2.51565e+06	2.58593e+06	2.4611e+06	2.64934e+06	High	High	High
Msil_0785	MSIL_RS04050	2.75329e+18	FALSE	High	IsMasterProtein	2501033817_Msil_0785	protein_of_unknown_function_DUF58	0	42.528	27	7	36	7	318	35.1	9.91	421	57.01	7	7	1.052	0.953	1.58	1.583	0.763	0.875	2.179	1.356	0.99962	0.999346	0.989214	0.977798	0.999008	0.996388	0.989384	0.863478	433301	485328	455803	357802	341093	684560	721450	273085	298449	943949	High	High	High
Msil_0786	MSIL_RS04055	-8.3824e+18	FALSE	High	IsMasterProtein	2501033818_Msil_0786	ATPase_associated_with_various_cellular_activities_AAA_3	0	228.102	72	18	214	18	333	35.8	5.71	4378	373.37	18	17	1.179	0.901	1.68	1.462	0.735	0.893	2.138	1.007	0.989012	0.997239	0.988268	0.984935	0.983466	0.996388	0.959888	0.9731	7.34761e+06	1.21166e+07	8.6593e+06	1.20358e+07	1.08494e+07	1.23452e+07	1.26566e+07	8.84699e+06	9.69304e+06	1.571e+07	High	High	High
Msil_0787	MSIL_RS04060	7.50772e+18	FALSE	High	IsMasterProtein	2501033819_Msil_0787	protein_of_unknown_function_DUF1285	0	10.569	13	3	13	3	242	25.8	5	61	12.44	3	3	0.964	0.682	0.335	0.324	0.431	0.575	0.484	0.292	0.989012	0.926954	0.858639	0.684445	0.890723	0.990181	0.724813	0.150978	301213	89030.6	290519	304597	207852	101057	94021.8	131416	119532	145734	High	High	High
Msil_0788	MSIL_RS04065	-2.88814e+18	FALSE	High	IsMasterProtein	2501033820_Msil_0788	NUDIX_hydrolase	0	7.704	10	2	6	2	220	24.3	5.31	37	6.74	2	2	0.804	1.15	0.664	0.996	0.515	0.376	1.125	1.477	0.884754	0.968117	0.960044	0.988776	0.948711	0.960579	0.988958	0.769606	342760	201432	275604	136397	156922	227557	274475	70176.6	58957	385487	High	High	High
Msil_0790	MSIL_RS04075	-3.80651e+18	FALSE	High	IsMasterProtein	2501033822_Msil_0790	Polynucleotide_adenylyltransferase_region	0	78.541	31	12	53	12	419	45.5	8.48	760	93.72	11	12	1.149	0.798	1.412	1.158	0.605	0.739	1.632	0.571	0.989012	0.968117	0.989657	0.997815	0.966361	0.996388	0.99999	0.865955	754284	547373	866326	957818	764669	1.06505e+06	1.00314e+06	579886	565048	1.23073e+06	High	High	High
Msil_0791	MSIL_RS04080	8.60757e+18	FALSE	High	IsMasterProtein	2501033823_Msil_0791	conserved_hypothetical_protein	0	10.926	35	3	9	3	86	10.1	9.79	74	7.1	3	3	1.224	1.258	1.208	0.612	0.806	0.412	1.739	1.118	0.960723	0.946069	0.99699	0.936435	0.996331	0.87079	0.99999	0.9731	296566	590316	362951	528219	664402	358141	222057	425568	273780	515649	High	High	High
Msil_0792	MSIL_RS04085	4.22101e+18	FALSE	High	IsMasterProtein	2501033824_Msil_0792	short-chain_dehydrogenase/reductase_SDR	0	83.731	53	10	71	10	258	27.1	6.21	1156	131.18	10	10	1.012	0.87	1.509	1.437	0.912	1.039	1.331	0.462	0.99962	0.995898	0.989657	0.984935	0.983466	0.990619	0.99999	0.636418	1.51993e+06	888730	1.53885e+06	1.92493e+06	1.67441e+06	2.29371e+06	2.21058e+06	1.75611e+06	1.73906e+06	2.02322e+06	High	High	High
Msil_0793	MSIL_RS04090	8.51928e+18	FALSE	High	IsMasterProtein	2501033825_Msil_0793	cytochrome_B561	0	14.75	17	3	22	3	190	21.5	10.07	116	29.5	3	3	1.544	1.85	1.968	1.343	1.62	0.846	2.202	1.223	0.660971	0.558855	0.978715	0.988776	0.824578	0.996388	0.989384	0.919191	145493	124845	224712	102102	188917	286301	301790	165449	159849	320338	High	High	High
Msil_0794	MSIL_RS04095	5.93594e+17	FALSE	High	IsMasterProtein	2501033826_Msil_0794	chaperonin_Cpn10	0	175.686	95	15	5124	15	95	10.2	5.57	44484	6967.77	15	13	1.128	1.488	0.787	0.634	1.758	0.989	0.77	1.539	0.989012	0.806205	0.980239	0.947056	0.755966	0.996388	0.989384	0.550649	2.02382e+09	2.28818e+09	2.28236e+09	1.48697e+09	2.21308e+09	1.5921e+09	1.44709e+09	2.61397e+09	2.18885e+09	1.55831e+09	High	High	High
Msil_0795	MSIL_RS04100	-1.11776e+18	FALSE	High	IsMasterProtein	2501033827_Msil_0795	chaperonin_GroEL	0	1001.4	83	54	12751	54	547	57.6	5.24	150293	20864.6	54	53	1.282	1.542	0.97	0.741	1.751	1.159	0.925	1.788	0.943284	0.761292	0.989657	0.962944	0.758296	0.974159	0.998405	0.344158	4.06352e+09	5.65296e+09	5.21054e+09	3.16147e+09	4.87552e+09	3.94199e+09	3.86258e+09	5.53591e+09	5.65279e+09	3.75837e+09	High	High	High
Msil_0817	MSIL_RS04215	1.14973e+18	FALSE	Medium	IsMasterProtein	2501033849_Msil_0817	Predicted_membrane_protein	0.016	2.938	3	1	2	1	225	24.8	6.64	26	2.38	1	1																											Not Found	Not Found	Not Found
Msil_0796	MSIL_RS04105	-8.05119e+18	FALSE	High	IsMasterProtein	2501033828_Msil_0796	histone_family_protein_DNA-binding_protein	0	30.043	36	5	48	5	118	12.9	9.14	454	73.11	5	5	0.867	1.302	3.62	3.519	0.856	0.576	7.042	1.124	0.956228	0.926954	0.913572	0.781288	0.987948	0.970788	0.345296	0.960875	836460	1.94699e+06	724797	1.73269e+06	2.25637e+06	3.02838e+06	2.55024e+06	1.48337e+06	1.29901e+06	5.89026e+06	High	High	High
Msil_0799	MSIL_RS04125	5.57021e+18	FALSE	High	IsMasterProtein	2501033831_Msil_0799	ABC_transporter_related	0	74.541	14	9	67	9	701	77.2	7.25	838	110.43	9	9	1.472	1.149	2.591	1.865	1.088	1.036	3.03	0.751	0.752222	0.968117	0.960044	0.953214	0.964751	0.985619	0.944315	0.99514	1.36445e+06	794689	2.00828e+06	1.05883e+06	1.21626e+06	3.53496e+06	3.74486e+06	1.1519e+06	1.26016e+06	4.13449e+06	High	High	High
Msil_0800	MSIL_RS04130	6.57062e+18	FALSE	High	IsMasterProtein	2501033832_Msil_0800	transcriptional_regulator,_Crp/Fnr_family	0	12.864	14	3	25	3	224	24.6	7.52	330	24.86	3	2	0.707	0.498	0.484	0.581	0.257	0.658	0.813	0.626	0.660971	0.573662	0.94666	0.929462	0.556362	0.996388	0.959888	0.919477	694539	335543	491340	536117	267022	335864	285407	137817	175777	564837	High	High	High
Msil_0803	MSIL_RS04145	-5.14998e+18	FALSE	High	IsMasterProtein	2501033835_Msil_0803	ATP_phosphoribosyltransferase	0	92.971	54	13	127	13	325	34.5	6.81	2132	235.32	13	11	1.035	1.134	0.536	0.456	0.564	0.482	0.566	0.451	0.99962	0.968117	0.960044	0.837783	0.928521	0.88206	0.959888	0.579068	1.4092e+07	5.97857e+06	1.4585e+07	1.32661e+07	1.50402e+07	7.56019e+06	6.65219e+06	7.48153e+06	7.24672e+06	7.98058e+06	High	High	High
Msil_0804	MSIL_RS04150	5.699e+17	FALSE	High	IsMasterProtein	2501033836_Msil_0804	tRNA_synthetase_class_II_(G_H_P_and_S)	0	147.752	40	16	190	16	371	39.4	5.11	2876	324.91	16	16	0.998	1.187	0.579	0.493	0.784	0.62	0.634	0.629	0.996671	0.954811	0.960044	0.880645	0.987948	0.974159	0.96672	0.937198	1.13096e+07	6.41722e+06	1.12818e+07	1.0199e+07	1.21062e+07	6.5516e+06	5.56429e+06	7.99624e+06	7.5023e+06	7.17079e+06	High	High	High
Msil_0805	MSIL_RS04155	8.95905e+18	FALSE	High	IsMasterProtein	2501033837_Msil_0805	histidyl-tRNA_synthetase	0	299.934	69	38	355	38	501	54	5.6	4891	580.52	37	35	1.058	0.861	0.786	0.598	1.012	1.061	0.797	0.735	0.99962	0.991598	0.980239	0.934332	0.978551	0.983411	0.989384	0.99514	1.83624e+07	1.42223e+07	1.94221e+07	1.9353e+07	1.66635e+07	1.44238e+07	1.16113e+07	1.958e+07	1.76806e+07	1.46435e+07	High	High	High
Msil_0806	MSIL_RS04160	-9.0083e+18	FALSE	High	IsMasterProtein	2501033838_Msil_0806	putative_periplasmic_ligand-binding_sensor_protein	0	134.49	51	10	361	10	266	27	4.41	6680	701.68	10	10	0.959	0.375	6.011	4.398	2.839	7.638	3.722	0.744	0.989012	0.249935	0.685933	0.663988	0.309989	0.00639346	0.678911	0.99514	1.33851e+07	1.81e+07	1.28408e+07	2.43134e+07	9.10863e+06	8.04623e+07	5.64729e+07	6.90161e+07	6.95739e+07	4.98193e+07	High	High	High
Msil_0807	MSIL_RS04165	-7.7714e+18	FALSE	High	IsMasterProtein	2501033839_Msil_0807	hypothetical_protein	0	8.02	7	2	6	2	413	44.3	8.85	47	9.38	2	2	1.358	1.019	1.28	1.191	0.807	0.755	2.113	1.004	0.926242	0.997239	0.989657	0.994952	0.989966	0.996388	0.99999	0.99718	18714.7	11413	25409.8	11371.5	11587.5	23948.9	30266.4	9178.38	8743.66	39541.3	High	High	High
Msil_0827	MSIL_RS04265	-9.13349e+18	FALSE	Medium	IsMasterProtein	2501033859_Msil_0827	ferredoxin-dependent_glutamate_synthase	0.016	2.945	1	1	5	1	541	58.5	8.44	22	4.47	1	1	1.024	1.368	7.172	6.064	0.582	0.82	7.653	1.901	0.997514	0.928816	0.680078	0.535891	0.978551	0.996388	0.800564	0.687254	9929.52	13100.2	10163.7	6890.32	9424.34	71218.4	61628.6	4010.14	7723.7	75989.6	High	High	High
Msil_0808	MSIL_RS04170	-2.16167e+18	FALSE	High	IsMasterProtein	2501033840_Msil_0808	DEAD/DEAH_box_helicase_domain_protein	0	28.955	12	5	14	5	448	48.1	10.64	217	19.9	5	5	0.936	0.723	1.633	1.368	0.534	0.422	1.567	1.883	0.989012	0.946069	0.989214	0.993804	0.964751	0.974159	0.997627	0.579068	139453	66800.3	130459	35481	25665.5	227791	178502	18936.2	10826	218532	High	High	High
Msil_0829	MSIL_RS04275	5.62872e+18	FALSE	Medium	IsMasterProtein	2501033861_Msil_0829	putative_DNA_helicase_related_protein	0.029	2.418	1	1	2	1	1571	170.5	9.51	0	2.31	1	1																											Not Found	Not Found	Not Found
Msil_0809	MSIL_RS04175	8.3415e+18	FALSE	High	IsMasterProtein	2501033841_Msil_0809	DinB_family_protein	0	18.173	13	2	10	2	171	19.2	7.3	169	18.09	2	2	0.757	1.212	0.476	0.575	0.141	0.047	0.503	0.707	0.797414	0.951151	0.94666	0.920057	0.253562	0.0284508	0.750295	0.967826	342310	87012.3	259042	123149	149302	163063	148881	17391.7	7082.78	172320	High	High	High
Msil_0810	MSIL_RS04180	7.52435e+18	FALSE	High	IsMasterProtein	2501033842_Msil_0810	Patatin	0	77.806	28	9	65	9	347	38.9	6.07	710	80.43	9	7	1.034	0.716	1.854	1.992	0.761	1.44	2.398	1.002	0.99962	0.946069	0.979818	0.948034	0.989966	0.925156	0.974788	0.995703	1.60248e+06	1.22023e+06	1.65678e+06	1.21725e+06	871382	2.97076e+06	3.30042e+06	925792	1.25483e+06	3.84247e+06	High	High	High
Msil_0811	MSIL_RS04185	4.25663e+18	FALSE	High	IsMasterProtein	2501033843_Msil_0811	3-hydroxybutyrate_dehydrogenase	0	164.22	48	12	532	12	261	27.4	6.39	6354	810.62	12	12	0.941	0.438	1.333	1.418	1.253	2.923	1.454	1.296	0.989012	0.42489	0.989657	0.984935	0.928521	0.303721	0.988958	0.779249	1.01927e+08	1.8887e+08	9.59555e+07	1.45707e+08	6.37575e+07	1.35831e+08	1.36056e+08	1.82587e+08	1.86383e+08	1.48155e+08	High	High	High
Msil_0812	MSIL_RS04190	6.97064e+18	FALSE	High	IsMasterProtein	2501033844_Msil_0812	Fe2+/Zn2+_uptake_regulation_protein-like_protein	0	55.078	51	7	47	7	167	17.8	7.71	825	88.6	7	7	1.359	0.965	2.171	1.544	0.808	0.651	2.194	0.866	0.881171	0.998437	0.960044	0.98362	0.997057	0.983411	0.977125	0.99718	1.20652e+06	1.19168e+06	1.6394e+06	1.37563e+06	1.32806e+06	2.61919e+06	2.53104e+06	1.11194e+06	864252	2.64698e+06	High	High	High
Msil_0814	MSIL_RS04200	6.2936e+18	FALSE	High	IsMasterProtein	2501033846_Msil_0814	1-hydroxy-2-methyl-2-(E)-butenyl_4-diphosphate_synthase	0	225.707	56	22	230	22	437	46.3	6.8	3793	373.4	22	21	0.886	0.968	0.575	0.525	0.446	0.372	0.56	0.698	0.960375	0.998357	0.960044	0.899635	0.821401	0.766727	0.959888	0.9731	1.94002e+07	9.17687e+06	1.7179e+07	1.31392e+07	1.27148e+07	1.11645e+07	9.01731e+06	5.858e+06	4.73034e+06	1.08616e+07	High	High	High
Msil_0818	MSIL_RS04220	-5.56185e+18	FALSE	High	IsMasterProtein	2501033850_Msil_0818	Polyprenyl_synthetase	0	80.46	31	11	95	10	309	32.3	6.02	1488	132.05	11	10	0.814	1.004	0.554	0.756	0.909	0.971	0.817	1.242	0.900875	0.997239	0.960044	0.96614	0.987948	0.996388	0.987205	0.893284	7.90225e+06	3.29634e+06	6.43514e+06	2.65506e+06	2.66581e+06	4.38159e+06	4.86444e+06	2.4123e+06	2.58786e+06	6.45715e+06	High	High	High
Msil_0819	MSIL_RS04225	1.35294e+18	FALSE	High	IsMasterProtein	2501033851_Msil_0819	monofunctional_biosynthetic_peptidoglycan_transglycosylase	0	16.512	14	3	25	3	228	25.1	9.6	204	34.45	3	3	1.813	1.581	6.401	4.129	3.328	1.948	7.708	1.629	0.464904	0.760726	0.663639	0.700447	0.287663	0.814775	0.564006	0.655074	66435.8	128986	120444	79179.1	125185	425243	497357	263498	243842	512073	High	High	High
Msil_0838	MSIL_RS04320	7.58613e+17	FALSE	High	IsMasterProtein	2501033870_Msil_0838	phosphate_ABC_transporter,_inner_membrane_subunit_PstC	0	8.713	3	1	6	1	329	34.8	6.18	34	3.37	1	1	2.309	2.633	4.195	2.084	2.067	0.647	3.551	1.062	0.168465	0.238435	0.913572	0.948034	0.743247	0.999231	0.974788	0.99514	47770.4	28231.4	110296	26595.5	70017	200376	229820	54986.1	45275.1	169622	High	High	High
Msil_0820	MSIL_RS04230	-8.94007e+18	FALSE	High	IsMasterProtein	2501033852_Msil_0820	ribosomal_protein_L32	0	48.51	60	5	87	5	62	7.1	10.48	1126	201.45	5	5	1.358	0.999	0.744	0.421	1.1	1.127	0.721	1.11	0.881882	0.997239	0.978715	0.81367	0.964751	0.97985	0.974788	0.927788	1.02528e+07	8.51341e+06	1.3922e+07	7.66883e+06	7.6644e+06	7.63107e+06	5.86388e+06	8.43266e+06	8.6416e+06	7.38917e+06	High	High	High
Msil_0822	MSIL_RS04240	1.49894e+18	FALSE	High	IsMasterProtein	2501033854_Msil_0822	transaldolase	0	172.274	60	21	325	21	330	36	5.4	3972	479.04	21	20	0.906	0.752	0.783	0.903	1.115	1.51	0.947	0.938	0.986109	0.955778	0.980239	0.984935	0.964751	0.887952	0.99999	0.99514	2.96086e+07	2.71199e+07	2.68377e+07	2.89102e+07	2.17273e+07	2.31713e+07	2.42419e+07	3.2231e+07	3.28047e+07	2.80264e+07	High	High	High
Msil_0823	MSIL_RS04245	-2.63472e+18	FALSE	High	IsMasterProtein	2501033855_Msil_0823	conserved_hypothetical_protein	0	85.248	56	9	836	9	138	14.7	5.27	6588	1114.54	9	9	0.972	0.891	1.665	2.042	1.354	1.122	1.008	0.732	0.989012	0.997239	0.989214	0.948034	0.903301	0.977721	0.99999	0.99514	1.93869e+08	2.47308e+08	1.88393e+08	3.38041e+08	3.01335e+08	3.22728e+08	3.84644e+08	4.57732e+08	3.37976e+08	1.95368e+08	High	High	High
Msil_0824	MSIL_RS04250	-4.98473e+18	FALSE	High	IsMasterProtein	2501033856_Msil_0824	TonB_family_protein	0	35.238	13	4	26	4	291	29.6	7.58	127	27.18	3	4	0.87	0.849	3.467	3.073	2.847	1.998	2.947	1.73	0.956228	0.991598	0.913572	0.822003	0.296624	0.731749	0.959888	0.647851	757014	1.40377e+06	658224	811358	688998	2.62424e+06	2.02282e+06	2.31001e+06	1.37678e+06	2.23112e+06	High	High	High
Msil_0825	MSIL_RS04255	8.29053e+18	FALSE	High	IsMasterProtein	2501033857_Msil_0825	TonB_system_transport_protein_ExbD	0	41.039	22	3	39	3	153	16.3	4.88	474	52.59	3	3	1.079	0.96	3.753	2.782	2.155	1.17	3.376	1.467	0.99962	0.999346	0.913572	0.846497	0.591488	0.970788	0.956487	0.812421	507871	733456	548085	499908	480143	1.90581e+06	1.52467e+06	1.07724e+06	561943	1.71443e+06	High	High	High
Msil_0826	MSIL_RS04260	1.62744e+18	FALSE	High	IsMasterProtein	2501033858_Msil_0826	tonB-system_energizer_ExbB	0	64.501	20	10	177	10	348	36.4	8.75	2718	278.08	9	9	1.056	1.371	4.294	3.571	1.849	0.619	3.919	1.335	0.99962	0.885101	0.865909	0.781288	0.715652	0.974159	0.650861	0.769606	1.04716e+07	9.83173e+06	1.10596e+07	7.36333e+06	1.00932e+07	4.49652e+07	3.94981e+07	1.36144e+07	6.24461e+06	4.10356e+07	High	High	High
Msil_0828	MSIL_RS04270	-6.54401e+18	FALSE	High	IsMasterProtein	2501033860_Msil_0828	UspA_domain_protein	0	40.494	21	5	44	5	277	29.7	6.44	398	55.91	5	5	1.149	1.389	1.069	0.961	1.168	0.704	1.303	1.007	0.989012	0.877972	0.989657	0.988327	0.936706	0.98466	0.99999	0.99514	1.24348e+06	1.67932e+06	1.42839e+06	1.66792e+06	2.31683e+06	1.32979e+06	1.37216e+06	1.94786e+06	1.63033e+06	1.62046e+06	High	High	High
Msil_0849	MSIL_RS04375	4.78631e+18	FALSE	High	IsMasterProtein	2501033881_Msil_0849	Lytic_transglycosylase_catalytic	0.002	5.11	2	1	2	1	747	79.8	9.01	18	3.69	1	1	0.836	0.42	12.871	6.992	0.395	1.079	9.905	1.45	0.929456	0.439204	0.27808	0.447577	0.920965	0.974159	0.67504	0.887209	6426.21	7235.79	5373.62	4988.62	2096.84	82709.7	37574.8	1970.91	2262.38	63652	High	High	High
Msil_0830	MSIL_RS04280	7.26379e+17	FALSE	High	IsMasterProtein	2501033862_Msil_0830	Hsp33_protein	0	127.96	54	14	155	14	325	35.3	5.08	2337	247.06	14	13	1.524	0.978	1.017	0.634	0.566	0.505	1.077	0.803	0.685854	0.997239	0.989657	0.947056	0.928883	0.91833	0.991805	0.99718	4.86341e+06	5.71416e+06	7.41235e+06	7.11661e+06	6.96286e+06	4.94532e+06	4.69933e+06	4.02742e+06	3.51761e+06	5.23614e+06	High	High	High
Msil_0831	MSIL_RS04285	-5.14588e+18	FALSE	High	IsMasterProtein	2501033863_Msil_0831	ornithine_carbamoyltransferase	0	151.773	55	17	176	17	317	35.1	6.47	2383	306.09	17	17	0.956	0.484	0.661	0.781	0.587	0.899	0.749	0.744	0.989012	0.550382	0.960044	0.96614	0.942354	0.999101	0.974877	0.99514	8.76573e+06	7.18709e+06	8.37646e+06	9.6543e+06	4.67551e+06	5.79742e+06	6.54615e+06	5.66943e+06	4.20277e+06	6.56673e+06	High	High	High
Msil_0832	MSIL_RS04290	2.47665e+18	FALSE	High	IsMasterProtein	2501033864_Msil_0832	acetylornithine_and_succinylornithine_aminotransferase	0	228.196	55	17	803	17	400	41.8	6.54	15059	1519.73	17	14	0.972	0.759	0.616	0.589	0.636	0.776	0.682	0.667	0.989012	0.960589	0.960044	0.931039	0.964751	0.996388	0.984379	0.94477	9.81506e+07	7.21971e+07	9.53539e+07	1.08279e+08	8.21384e+07	6.04515e+07	5.61765e+07	6.88503e+07	6.37402e+07	6.69258e+07	High	High	High
Msil_0833	MSIL_RS04295	-6.64744e+18	FALSE	High	IsMasterProtein	2501033865_Msil_0833	GcrA_cell_cycle_regulator	0	30.807	24	4	28	4	220	23.3	9.67	261	45.55	4	4	1.456	1.3	1.116	0.642	0.251	0.119	1.544	0.709	0.807014	0.935168	0.989657	0.929976	0.628589	0.302556	0.991805	0.971164	82541.3	87572.5	120213	123466	160515	92130.8	77232.7	31011.5	19118.7	127464	High	High	High
Msil_0856	MSIL_RS04420	2.80389e+18	FALSE	High	IsMasterProtein	2501033889_Msil_0856	hypothetical_protein	0	7.024	15	2	34	1	97	10.5	9.58	310	44.19	2	2	1.281	2.214	1.216	0.944	0.774	0.285	2.01	1.823	0.975689	0.438379	0.989657	0.977798	0.997057	0.876568	0.99999	0.718151	2912.79	9884.27	3731.49	5420.99	11999.4	3542.19	3522.6	4196.81	3415.38	5854.7	High	High	High
Msil_0859	MSIL_RS04435	8.30187e+18	FALSE	High	IsMasterProtein	2501033892_Msil_0859	alkyl_hydroperoxide_reductase/_Thiol_specific_antioxidant/_Mal_allergen	0.001	5.72	4	1	8	1	233	25.2	5.71	132	12.93	1	1	0.969	0.843	2.014	2.139	0.42	0.435	1.798	0.827	0.989012	0.988949	0.979818	0.948034	0.903301	0.974159	0.99999	0.99718	89292.1	59489.7	86486.8	71896	60608.8	179856	185027	30188.7	26363.6	160545	High	High	High
Msil_0834	MSIL_RS04300	1.55397e+16	FALSE	High	IsMasterProtein	2501033866_Msil_0834	two_component_transcriptional_regulator_PhoB,_winged_helix_family	0	44.697	24	6	30	6	265	29.4	6.6	373	44.26	6	6	1.293	0.936	0.914	0.597	0.479	0.573	1.067	0.911	0.930547	0.999346	0.989214	0.929462	0.926483	0.985619	0.974788	0.99718	237220	245579	306826	269608	252300	216782	183164	129250	144502	253131	High	High	High
Msil_0861	MSIL_RS04445	6.80043e+18	FALSE	High	IsMasterProtein	2501033894_Msil_0861	hypothetical_protein	0	15.651	21	2	38	1	86	9.2	9.7	403	54.73	2	2	0.659	0.792	3.784	5.222	1.966	1.429	2.937	1.118	0.599326	0.968117	0.922988	0.624156	0.723867	0.896847	0.988958	0.97986	20172.9	72272.6	13285	64622.8	51153	76325.9	69379.1	127079	73116.7	59248.9	High	High	High
Msil_0863	MSIL_RS04455	7.24367e+18	FALSE	Medium	IsMasterProtein	2501033896_Msil_0863	conserved_hypothetical_protein	0.035	2.273	12	1	6	1	81	8.6	8.75	26	1.8	1	1	0.286	2.598	0.532	1.392	2.185	0.64	0.231	3.294	0.00519765	0.300911	0.938935	0.994952	0.765748	0.996388	0.315769	0.243614	5470.45	6640.08	1566.62	2016.06	5237.83	2908.38	2180.62	4405.76	3354.23	1264.3	Not Found	High	High
Msil_0866	MSIL_RS04470	-4.51991e+18	FALSE	High	IsMasterProtein	2501033899_Msil_0866	pentapeptide_MXKDX_repeat_protein	0	12.116	12	1	14	1	86	8.9	8.38	27	12.91	1	1	1.429	2.131	6.757	6.414	10.246	3.213	2.975	4.14	0.859671	0.454141	0.663639	0.414839	0.00413456	0.395408	0.988631	0.0188405	32212.7	89564.6	46030.2	21632.9	46098.8	217671	295251	221644	148107	95821.1	High	High	High
Msil_0835	MSIL_RS04305	7.02198e+18	FALSE	High	IsMasterProtein	2501033867_Msil_0835	phosphate_uptake_regulator,_PhoU	0	41.18	47	10	50	10	236	26.2	5.01	455	51.02	10	8	1.305	0.99	1.085	0.861	0.932	0.962	1.25	0.861	0.920909	0.997239	0.990505	0.98362	0.987948	0.996388	0.99999	0.99718	7.12549e+06	6.50149e+06	9.30186e+06	7.555e+06	7.47988e+06	7.73241e+06	8.0071e+06	7.04248e+06	7.19304e+06	8.90906e+06	High	High	High
Msil_0836	MSIL_RS04310	-2.43604e+18	FALSE	High	IsMasterProtein	2501033868_Msil_0836	phosphate_ABC_transporter,_ATPase_subunit	0	41.984	35	6	24	5	260	28.8	8.48	428	46.31	6	6	1.916	1.735	2.365	1.366	1.456	0.764	2.232	0.868	0.31944	0.622491	0.960044	0.988701	0.875907	0.996388	0.989384	0.99718	240194	120594	460258	139012	241252	568143	628581	202427	184318	536221	High	High	High
Msil_0839	MSIL_RS04325	-1.86059e+18	FALSE	High	IsMasterProtein	2501033871_Msil_0839	phosphate_ABC_transporter,_periplasmic_phosphate-binding_protein	0	188.041	46	14	266	14	347	36.3	6.81	4711	536.61	14	13	1.344	1.236	0.759	0.513	1.365	0.937	0.587	0.641	0.897038	0.946069	0.979818	0.894912	0.903301	0.996388	0.974788	0.919191	5.92532e+07	2.84806e+07	7.96134e+07	4.44582e+07	5.49289e+07	4.49801e+07	4.08185e+07	6.06888e+07	5.14854e+07	3.47589e+07	High	High	High
Msil_0878	MSIL_RS04535	-8.92183e+18	FALSE	High	IsMasterProtein	2501033911_Msil_0878	hypothetical_protein	0	23.226	22	1	10	1	86	9.1	9.57	241	29.67	1	1	2.301	2.753	3.222	2.245	0.452	0.239	3.919	2.447	0.119617	0.131112	0.938935	0.929976	0.913241	0.626661	0.944315	0.249774	101256	366540	233010	149780	412403	326241	523198	67671.7	98418.6	396833	High	High	High
Msil_0840	MSIL_RS04330	-6.35194e+18	FALSE	High	IsMasterProtein	2501033872_Msil_0840	histidine_kinase	0	17.905	11	4	10	4	363	39.7	7.99	108	14.79	4	4	1.129	1.443	2.008	1.616	0.912	0.62	2.534	1.229	0.989012	0.866508	0.979818	0.98362	0.983466	0.996388	0.989384	0.919191	88781.8	83165.3	100197	67667.6	97655.1	178279	161894	61722.8	60578.3	224943	High	High	High
Msil_0842	MSIL_RS04340	-1.02224e+18	FALSE	High	IsMasterProtein	2501033874_Msil_0842	hypothetical_protein	0	27.261	52	2	12	2	63	6.7	9.7	137	25.57	2	2	3.561	0.978	4.129	1.297	0.573	0.547	3.741	2.011	0.0069465	0.999346	0.913572	0.994952	0.972338	0.996244	0.974788	0.443861	16588.8	110073	59065.3	54742.2	53555.6	68502.2	76595.7	31357	29284.9	62053.4	High	High	High
Msil_0884	MSIL_RS04565	1.21873e+18	FALSE	High	IsMasterProtein	2501033917_Msil_0884	conserved_hypothetical_protein	0.003	4.862	5	1	2	1	235	25.4	5.64	40	2.17	1	1	0.955	0.736	6.375	6.491	1.025	1.189	3.917	0.445	0.989012	0.946069	0.762141	0.506984	0.977153	0.970788	0.974788	0.724651	6776.11	7026	6470.7	15788.5	11623	43200.5	42002.4	16177.9	13822.7	26545.4	High	High	High
Msil_0845	MSIL_RS04355	-7.07905e+18	FALSE	High	IsMasterProtein	2501033877_Msil_0845	3,4-dihydroxy-2-butanone_4-phosphate_synthase	0	74.879	25	9	42	9	429	45.6	6.73	589	72.91	9	8	0.887	0.86	0.382	0.532	0.464	0.765	0.5	1.055	0.960375	0.991598	0.913572	0.906316	0.902832	0.996388	0.880781	0.99514	2.81007e+06	1.04197e+06	2.49169e+06	987728	849097	1.07453e+06	1.32549e+06	457904	649164	1.40474e+06	High	High	High
Msil_0846	MSIL_RS04360	-2.95711e+18	FALSE	High	IsMasterProtein	2501033878_Msil_0846	Chorismate_synthase	0	81.676	39	12	145	12	371	39.8	7.01	1465	213.67	12	12	1.048	1.166	0.977	0.828	1.073	0.751	0.894	0.934	0.99962	0.960589	0.989657	0.977798	0.966671	0.993318	0.987205	0.99718	4.79671e+06	4.79948e+06	5.02457e+06	5.13897e+06	5.9935e+06	4.68801e+06	4.15814e+06	5.51156e+06	4.50221e+06	4.28903e+06	High	High	High
Msil_0847	MSIL_RS04365	-6.76105e+17	FALSE	High	IsMasterProtein	2501033879_Msil_0847	SsrA-binding_protein	0	14.016	16	3	15	3	158	18.2	9.83	156	20.23	3	3	1.256	0.713	0.618	0.316	0.587	0.676	0.793	0.85	0.956228	0.946069	0.960044	0.661759	0.975018	0.999101	0.949378	0.99718	228525	159896	286919	188118	134060	141217	90786.2	110380	90590.3	181305	High	High	High
Msil_0848	MSIL_RS04370	3.96196e+18	FALSE	High	IsMasterProtein	2501033880_Msil_0848	dihydrodipicolinate_synthase	0	239.924	59	21	1348	21	298	31.5	6.8	18053	2167.31	21	20	1.118	1.082	0.655	0.501	0.889	0.708	0.747	0.67	0.989012	0.984086	0.960044	0.888566	0.989966	0.98472	0.989384	0.94477	2.80756e+08	2.13288e+08	3.13945e+08	3.18398e+08	3.4452e+08	1.83816e+08	1.5731e+08	2.83098e+08	2.43772e+08	2.09834e+08	High	High	High
Msil_0851	MSIL_RS04385	6.37312e+18	FALSE	High	IsMasterProtein	2501033883_Msil_0851	alpha/beta_hydrolase_fold_protein	0	110.059	45	11	82	11	308	33.3	5.53	1395	139.12	10	10	0.581	0.623	0.968	1.741	0.755	1.129	1.216	0.947	0.347031	0.843555	0.989657	0.96614	0.989966	0.974159	0.997627	0.99718	2.06958e+06	1.1692e+06	1.20317e+06	1.23526e+06	769653	2.00298e+06	2.09494e+06	932302	869075	2.5174e+06	High	High	High
Msil_0852	MSIL_RS04395	-5.36981e+18	FALSE	High	IsMasterProtein	2501033885_Msil_0852	Secreted_repeat_of_unknown_function	0	58.074	55	5	91	5	130	13.5	8.44	734	128.82	5	5	0.945	1.198	2.876	3.525	1.962	1.48	2.831	1.792	0.989012	0.951151	0.94666	0.781288	0.660957	0.898846	0.941602	0.340765	6.08362e+06	1.41761e+07	5.74994e+06	7.91195e+06	9.48108e+06	1.74962e+07	2.02658e+07	1.55218e+07	1.40294e+07	1.72257e+07	High	High	High
Msil_0853	MSIL_RS04400	7.80155e+18	FALSE	High	IsMasterProtein	2501033886_Msil_0853	putative_transmembrane_anti-sigma_factor	0	24.12	24	5	14	5	274	29.2	8.48	130	21.12	5	5	1.27	0.652	2.679	2.149	1.244	2.547	2.789	1.19	0.951951	0.891777	0.960044	0.936435	0.928438	0.626661	0.974788	0.94477	142919	163038	181556	136982	89364.1	382917	390185	170438	227625	398556	High	High	High
Msil_0854	MSIL_RS04405	-3.85944e+18	FALSE	High	IsMasterProtein	2501033887_Msil_0854	RNA_polymerase,_sigma-24_subunit,_ECF_subfamily	0	51.407	35	5	16	5	175	19.6	8.7	411	31	5	5	1.348	1.413	2.941	2.15	1.279	1.137	3.307	1.477	0.900959	0.853629	0.948025	0.94131	0.92257	0.971376	0.965024	0.7896	102366	243645	137946	165014	233133	301089	296604	211006	264993	338504	High	High	High
Msil_0860	MSIL_RS04440	3.08427e+18	FALSE	High	IsMasterProtein	2501033893_Msil_0860	transcriptional_regulator,_LysR_family	0	7.827	8	3	6	3	295	32.2	6.79	16	4.52	3	3	0.971	0.753	1.187	1.334	0.22	0.04	1.22	0.36	0.989012	0.954811	0.989657	0.994952	0.573724	0.0163746	0.987205	0.405389	85417.5	21482	82938	59640.2	44884.3	101363	110668	13135.8	1798.02	104196	High	High	High
Msil_0897	MSIL_RS04635	6.53678e+18	FALSE	High	IsMasterProtein	2501033931_Msil_0897	conserved_hypothetical_protein	0	6.386	11	1	2	1	138	15.3	7.47	19	2.46	1	1	1.604	0.794	1.824	1.022	0.621	1.951	2.303	1.447	0.75912	0.968117	0.989657	0.984935	0.983466	0.788239	0.997627	0.893284	2505.12	4626.19	4018.87	3196.12	2537.94	4569.91	4106.09	1985.89	4951.47	5769.73	High	High	High
Msil_0870	MSIL_RS04490	-6.5881e+18	FALSE	High	IsMasterProtein	2501033903_Msil_0870	peptide_methionine_sulfoxide_reductase	0	82.577	53	9	92	9	177	19.9	6.02	1369	170.42	9	8	1.044	0.725	3.099	3.039	2.082	3.068	2.199	0.902	0.999873	0.946069	0.941981	0.825605	0.578238	0.351562	0.984379	0.998257	964245	1.05866e+06	1.00698e+06	1.1742e+06	851674	2.98795e+06	3.06045e+06	2.4449e+06	2.6132e+06	2.12033e+06	High	High	High
Msil_0871	MSIL_RS20530	-6.67208e+18	FALSE	High	IsMasterProtein	2501033904_Msil_0871	transcriptional_regulator,_TetR_family	0	16.671	12	2	6	2	219	24.2	7.58	134	9.61	2	2	1.011	0.914	1.429	1.185	1.4	1.555	1.813	1.7	0.997514	0.997239	0.994861	0.994952	0.92257	0.868852	0.99999	0.699746	37583.9	40492.6	37978.9	23814.2	21776.1	53689.9	45022.5	33336	33854.3	68131.2	High	High	High
Msil_0900	MSIL_RS04650	-5.74258e+18	FALSE	High	IsMasterProtein	2501033934_Msil_0900	conserved_hypothetical_protein	0.001	5.784	4	1	4	1	350	35.6	10.67	51	7.58	1	1	2.204	1.661	4.267	2.089	1.337	0.667	3.54	0.781	0.176863	0.719405	0.883495	0.947056	0.921781	0.999101	0.959888	0.99514	79785.5	51983.1	175836	66520.8	110458	340410	367387	88925	73626.8	282475	High	High	High
Msil_0872	MSIL_RS04500	-6.80509e+18	FALSE	High	IsMasterProtein	2501033905_Msil_0872	Alcohol_dehydrogenase_GroES_domain_protein	0	93.519	46	9	94	9	302	31.1	5.35	1510	182.74	9	8	1.394	1.232	2.653	1.641	1.573	1.186	1.628	0.878	0.836847	0.946069	0.960044	0.966949	0.823276	0.974159	0.99999	0.999726	554679	649316	772969	739609	910862	1.4715e+06	1.2681e+06	1.16331e+06	1.07992e+06	903132	High	High	High
Msil_0876	MSIL_RS04525	1.91181e+18	FALSE	High	IsMasterProtein	2501033909_Msil_0876	fumarylacetoacetate_(FAA)_hydrolase	0	12.843	13	3	11	3	256	27.1	5.87	73	17.33	3	3	0.777	0.398	1.47	1.674	0.924	3.088	1.001	0.752	0.824878	0.313663	0.989657	0.96614	0.983466	0.300429	0.974877	0.99514	534364	374247	414977	497944	198014	785644	694709	460084	611453	534959	High	High	High
Msil_0879	MSIL_RS04540	-4.95999e+18	FALSE	High	IsMasterProtein	2501033912_Msil_0879	glutathione-dependent_formaldehyde-activating_GFA	0	40.114	40	4	16	4	128	13.9	5.81	224	21.49	4	3	0.833	0.742	1.055	1.337	1.255	1.749	1.088	1.854	0.914888	0.951151	0.989657	0.988776	0.926483	0.790041	0.988958	0.580753	643565	695067	535870	374910	278350	679159	716442	470669	486801	700120	High	High	High
Msil_0880	MSIL_RS04545	1.13221e+17	FALSE	High	IsMasterProtein	2501033913_Msil_0880	Putative_ParB-like_nuclease	0	16.815	13	3	23	3	205	23.4	6.81	280	25.98	3	3	0.842	0.215	0.91	0.405	0.422	0.439	2.027	0.423	0.929456	0.0119184	0.989214	0.79731	0.861929	0.970788	0.989384	0.568433	515911	459643	434523	1.08696e+06	233636	469495	175846	458889	102623	1.04595e+06	High	High	High
Msil_0881		-3.3047e+18	FALSE	High	IsMasterProtein	2501033914_Msil_0881	conserved_hypothetical_protein	0.003	4.896	18	2	4	2	108	11.5	11.06	44	5.29	2	2	1.598	2.031	0.997	0.46	0.633	0.191	2.015	1.85	0.649703	0.475772	0.989214	0.809201	0.983466	0.671809	0.99999	0.550649	74812.1	95816	119540	51794.1	105206	74578.9	54962.7	32795.3	20082.3	150773	High	High	High
Msil_0883		-8.32032e+18	FALSE	High	IsMasterProtein	2501033916_Msil_0883	acylphosphatase	0	26.546	24	3	20	3	147	16	5.31	357	36.95	3	3	0.767	1.046	2.595	3.359	1.771	1.279	2.165	0.99	0.813504	0.991598	0.960044	0.790073	0.755966	0.963754	0.989384	0.99718	377534	545183	289469	550426	575695	979792	972289	975005	736450	817532	High	High	High
Msil_0887	MSIL_RS04580	-6.72427e+18	FALSE	High	IsMasterProtein	2501033920_Msil_0887	hypothetical_protein	0	87.281	81	8	159	8	86	9.4	4.74	2904	296.46	8	7	1.387	1.264	2.342	1.334	1.505	1.011	2.051	0.83	0.84276	0.944925	0.960044	0.988776	0.860736	0.990619	0.959888	0.998313	7.92943e+06	1.08023e+07	1.09975e+07	1.3012e+07	1.64478e+07	1.85714e+07	1.4674e+07	1.95861e+07	1.6628e+07	1.62644e+07	High	High	High
Msil_0889	MSIL_RS04595	1.79731e+18	FALSE	High	IsMasterProtein	2501033923_Msil_0889	porin	0	37.486	16	3	34	2	254	27.1	8.28	556	68.53	3	3	1.794	2.129	4.958	3.077	1.584	0.856	6.145	1.387	0.41878	0.373593	0.812117	0.822003	0.812482	0.996388	0.685114	0.84001	300173	341901	538517	246451	524577	1.48831e+06	1.65699e+06	390495	448795	1.84461e+06	High	High	High
Msil_0890	MSIL_RS04600	-2.29124e+18	FALSE	High	IsMasterProtein	2501033924_Msil_0890	porin	0	41.551	21	3	38	2	255	26.5	9.25	591	75.33	3	3	1.418	1.562	3.556	3.118	1.37	0.864	3.774	1.121	0.823384	0.772178	0.913572	0.816177	0.903301	0.990619	0.949378	0.961526	117965	100451	167275	89583.1	139972	419455	521555	122773	120880	445249	High	High	High
Msil_0891	MSIL_RS04605	-3.08152e+18	FALSE	High	IsMasterProtein	2501033925_Msil_0891	MiaB-like_tRNA_modifying_enzyme_YliG	0	31.225	12	6	40	6	457	50.2	7.68	394	69.21	6	6	1.235	1.223	0.42	0.324	0.121	0.064	0.497	0.502	0.960375	0.946069	0.913572	0.704838	0.0605008	0.00321443	0.908443	0.764815	1.60238e+06	584385	1.97932e+06	1.16522e+06	1.42473e+06	672706	641800	141491	90929.7	795820	High	High	High
Msil_0892	MSIL_RS04610	-2.67474e+18	FALSE	High	IsMasterProtein	2501033926_Msil_0892	aminodeoxychorismate_lyase	0	77.061	18	11	63	11	579	61.1	7.53	784	92.1	11	10	1.201	0.889	2.671	2.256	1.386	1.33	3.135	1.381	0.986109	0.997239	0.960044	0.929976	0.898235	0.971376	0.944315	0.811702	1.92722e+06	3.72043e+06	2.31401e+06	2.6935e+06	2.39328e+06	5.14754e+06	5.22032e+06	3.73426e+06	3.18189e+06	6.04259e+06	High	High	High
Msil_0893	MSIL_RS04615	5.41048e+18	FALSE	High	IsMasterProtein	2501033927_Msil_0893	3-oxoacyl-(acyl-carrier-protein)_synthase_2	0	138.81	46	17	282	17	419	44.1	6.54	2866	379.49	17	17	1.109	1.196	0.7	0.609	0.808	0.567	0.933	0.683	0.989075	0.953969	0.970267	0.936435	0.989966	0.964706	0.99999	0.958575	3.30942e+07	2.64639e+07	3.67058e+07	3.87497e+07	4.63548e+07	2.31522e+07	2.23431e+07	3.13084e+07	2.62768e+07	3.08703e+07	High	High	High
Msil_0894	MSIL_RS04620	-3.20422e+18	FALSE	High	IsMasterProtein	2501033928_Msil_0894	acyl_carrier_protein	0	32.968	16	2	74	2	79	8.5	4.06	1083	138.48	2	2	1.547	1.288	1.073	0.577	0.984	0.843	1.087	1.186	0.660971	0.931615	0.989657	0.926521	0.983209	0.998574	0.99999	0.872105	2.74598e+07	5.40761e+07	4.24886e+07	4.56136e+07	5.87629e+07	2.94668e+07	2.45302e+07	4.48777e+07	4.95124e+07	2.98475e+07	High	High	High
Msil_0918	MSIL_RS04745	-4.50267e+18	FALSE	High	IsMasterProtein	2501033953_Msil_0918	putative_general_secretion_pathway_protein_M	0	7.788	18	2	4	1	182	18.9	4.86	60	7.14	2	2	1.715	1.04	4.026	2.334	1.297	1.139	4.091	0.925	0.586802	0.997239	0.913572	0.948034	0.936706	0.970788	0.959888	0.99718	17845.7	14135.2	30610.1	15277.9	15882.2	71848.8	71430.7	19811.6	18092.2	72999.1	High	High	High
Msil_0895	MSIL_RS04625	-5.40681e+18	FALSE	High	IsMasterProtein	2501033929_Msil_0895	3-oxoacyl-(acyl-carrier-protein)_reductase	0	130.453	68	14	230	14	245	25.3	8.28	4046	443.42	14	14	0.995	0.782	0.414	0.401	0.707	0.931	0.669	0.986	0.995964	0.968117	0.913572	0.790073	0.980008	0.996388	0.977125	0.992461	3.17879e+07	2.09246e+07	3.16143e+07	2.12223e+07	1.66059e+07	1.3175e+07	1.26918e+07	1.4999e+07	1.54628e+07	2.12753e+07	High	High	High
Msil_0896	MSIL_RS04630	-8.3944e+18	FALSE	High	IsMasterProtein	2501033930_Msil_0896	malonyl_CoA-acyl_carrier_protein_transacylase	0	157.311	53	12	239	12	319	32.2	5.25	4613	491.92	12	11	1.209	0.911	0.288	0.353	0.418	0.568	0.712	0.94	0.979263	0.997239	0.812908	0.765581	0.780254	0.967549	0.988958	0.99514	3.00784e+07	2.37173e+07	3.63592e+07	2.5236e+07	2.29978e+07	8.65396e+06	1.28391e+07	1.05405e+07	1.30623e+07	2.14182e+07	High	High	High
Msil_0898	MSIL_RS04640	1.73212e+18	FALSE	High	IsMasterProtein	2501033932_Msil_0898	ribosomal_protein_S6	0	130.612	76	11	284	11	146	16.6	7.42	3166	344.33	11	10	1.02	0.788	0.576	0.514	0.512	0.673	0.723	1.303	0.99962	0.968117	0.960044	0.895531	0.898235	0.977721	0.988958	0.769606	4.34509e+07	3.3722e+07	4.43253e+07	2.58762e+07	2.03824e+07	2.50116e+07	2.27784e+07	1.32388e+07	1.37075e+07	3.1418e+07	High	High	High
Msil_0899	MSIL_RS04645	8.95913e+18	FALSE	High	IsMasterProtein	2501033933_Msil_0899	ribosomal_protein_S18	0	53.45	68	10	119	10	80	9.2	11.68	831	136.02	10	9	0.99	0.917	0.501	0.356	0.6	0.642	0.626	1.008	0.991877	0.998357	0.948025	0.770072	0.952012	0.976188	0.974788	0.9731	4.30176e+07	2.7643e+07	4.25665e+07	2.74166e+07	2.51535e+07	2.15409e+07	1.51738e+07	1.64492e+07	1.61601e+07	2.69092e+07	High	High	High
Msil_0901	MSIL_RS04655	-2.06334e+18	FALSE	High	IsMasterProtein	2501033935_Msil_0901	ribosomal_protein_L9	0	102.301	57	13	305	13	189	19.9	5.41	2914	363.01	13	13	0.899	0.634	1.102	0.775	1.185	2.471	0.824	1.816	0.975072	0.85865	0.991169	0.96614	0.948711	0.455135	0.989384	0.331365	7.51845e+07	1.43579e+08	6.76137e+07	7.90806e+07	5.01195e+07	8.28845e+07	5.24276e+07	9.37035e+07	1.23821e+08	6.19802e+07	High	High	High
Msil_0902	MSIL_RS04660	-7.99857e+18	FALSE	High	IsMasterProtein	2501033936_Msil_0902	conserved_hypothetical_protein	0	8.021	11	2	5	2	154	16.8	9.67	36	8.53	1	2	1.211	1.298	1.571	1.357	0.925	0.599	1.821	0.882	0.986109	0.938705	0.989657	0.994748	0.983466	0.996388	0.99999	0.999726	103827	83789.4	125715	94987.8	123315	163126	170638	87907.3	73845.1	189089	High	High	High
Msil_0903	MSIL_RS04665	-5.40944e+18	FALSE	High	IsMasterProtein	2501033937_Msil_0903	Enoyl-CoA_hydratase/isomerase	0	170.789	57	21	365	21	350	36.6	5.45	5407	603.76	21	20	1.01	0.839	0.883	0.783	0.793	0.844	1.033	0.586	0.99962	0.990655	0.989214	0.96614	0.989966	0.998672	0.99999	0.859667	3.82474e+07	2.71041e+07	3.86113e+07	4.62628e+07	3.88269e+07	3.37602e+07	3.0237e+07	3.66762e+07	3.27528e+07	3.95064e+07	High	High	High
Msil_0904	MSIL_RS04670	-7.31537e+18	FALSE	High	IsMasterProtein	2501033938_Msil_0904	Carbohydrate-selective_porin_OprB	0	33.081	11	4	10	4	481	51.6	5.19	208	16.08	4	4	1.571	2.182	2.869	2.42	1.107	0.522	3.842	1.219	0.707253	0.41846	0.960044	0.929976	0.964751	0.990008	0.969138	0.94477	42034.1	51836.3	66036.2	42508.1	92768	120586	159779	47054.1	48422.3	161496	High	High	High
Msil_0905	MSIL_RS04675	-5.73047e+18	FALSE	High	IsMasterProtein	2501033939_Msil_0905	conserved_hypothetical_protein	0	84.746	26	8	80	8	325	35.8	5.82	1639	155.52	8	8	0.854	1.057	4.658	4.829	1.568	0.904	2.781	1.351	0.946161	0.990925	0.841007	0.595744	0.811287	0.996388	0.959888	0.863478	1.19844e+06	2.49118e+06	1.02303e+06	1.84449e+06	1.94895e+06	5.58221e+06	4.93983e+06	2.89286e+06	1.76187e+06	3.33306e+06	High	High	High
Msil_0907	MSIL_RS20540	6.24974e+18	FALSE	High	IsMasterProtein	2501033942_Msil_0907	Sel1_domain_protein_repeat-containing_protein	0	19.96	20	2	18	2	190	20.6	9.25	354	35.7	2	2	0.971	1.271	2.601	2.819	1.776	1.409	2.622	1.476	0.989012	0.946069	0.960044	0.849371	0.78805	0.907461	0.988958	0.780552	104800	107800	101746	73048.6	92839.5	272588	286863	129757	130813	274735	High	High	High
Msil_0909	MSIL_RS04700	1.48228e+18	FALSE	High	IsMasterProtein	2501033944_Msil_0909	general_secretion_pathway_protein_D	0	89.811	21	13	82	13	805	81.2	8.27	1012	129.87	13	13	1.376	1.186	1.385	1.216	0.513	0.412	1.902	0.671	0.859447	0.955615	0.989657	0.994952	0.928438	0.842543	0.989384	0.94477	1.20963e+06	1.11483e+06	1.66434e+06	1.66038e+06	1.96947e+06	1.67474e+06	2.02368e+06	852040	810870	2.30046e+06	High	High	High
Msil_0910	MSIL_RS04705	-5.77134e+17	FALSE	High	IsMasterProtein	2501033945_Msil_0910	type_II_secretion_system_protein_E	0	138.945	41	19	99	19	561	60.4	5.99	1300	147.64	19	18	0.974	0.86	2.283	2.478	0.84	1.089	2.547	1.571	0.989012	0.991598	0.960044	0.906281	0.989966	0.974159	0.974788	0.747145	926985	887971	902758	565254	485858	2.11646e+06	2.23663e+06	474625	529126	2.36062e+06	High	High	High
Msil_0911	MSIL_RS04710	1.45865e+17	FALSE	High	IsMasterProtein	2501033946_Msil_0911	type_II_secretion_system_protein	0	10.484	9	3	7	3	404	42.9	9.52	55	9.04	2	3	1.598	1.067	6.447	4.78	1.032	0.249	8.72	2.107	0.686021	0.991598	0.690992	0.617657	0.975018	0.814701	0.650861	0.458507	29455.6	46724.6	47084.1	22174.7	23659	189886	225064	22878.1	5892.19	256857	High	High	High
Msil_0937	MSIL_RS04840	-1.04788e+18	FALSE	High	IsMasterProtein	2501033972_Msil_0937	permease_YjgP/YjgQ_family_protein	0	9.746	4	1	17	1	380	41.3	7.58	112	18.32	1	1	1.398	1.917	3.843	2.621	2.594	1.445	3.81	0.89	0.908215	0.610445	0.922988	0.926521	0.656602	0.907576	0.974788	0.999726	16085.7	4773.1	22490.4	5361.42	10277.6	61820.6	58954	13908.9	14854	61287.3	High	High	High
Msil_0938	MSIL_RS04845	-7.23668e+18	FALSE	High	IsMasterProtein	2501033973_Msil_0938	putative_transcriptional_regulator,_ModE_family	0	10.086	14	2	10	1	132	14.3	9.88	199	15.81	2	2	1.026	0.885	1.157	0.908	0.629	0.662	1.557	0.83	0.99962	0.997239	0.991169	0.98362	0.98025	0.996388	0.997711	0.99718	211415	170860	216940	205819	182120	244502	196984	129489	120516	329127	High	High	High
Msil_0912	MSIL_RS04715	-6.40785e+18	FALSE	High	IsMasterProtein	2501033947_Msil_0912	general_secretion_pathway_protein_G	0	47.911	35	6	49	6	172	18.2	8.97	734	88.97	5	6	1.172	0.768	2.512	1.889	1.734	2.068	2.178	0.934	0.989012	0.963867	0.960044	0.951039	0.762906	0.780388	0.974788	0.99718	2.36091e+06	2.56914e+06	2.76816e+06	2.75075e+06	2.11323e+06	5.92984e+06	5.22819e+06	4.76955e+06	4.37049e+06	5.14238e+06	High	High	High
Msil_0914	MSIL_RS04725	7.25187e+18	FALSE	High	IsMasterProtein	2501033949_Msil_0914	general_secretion_pathway_protein_I	0	16.016	20	3	10	3	151	16.3	9.72	161	16.99	3	3	1.497	0.816	4.523	2.709	1.472	1.775	4.111	1.154	0.814392	0.97646	0.913572	0.919335	0.898235	0.820121	0.959888	0.9731	18954.4	51216.7	28380.4	44374.4	36220.8	85739.4	76888.6	65312.7	64303.3	77928.7	High	High	High
Msil_0915	MSIL_RS04730	6.4063e+18	FALSE	High	IsMasterProtein	2501033950_Msil_0915	putative_general_secretion_pathway_protein_J	0	20.682	16	3	18	3	254	26.3	5.95	161	16	3	3	1.15	0.955	6.042	5.278	1.288	1.216	6.139	1.05	0.989012	0.999346	0.680078	0.535891	0.92257	0.970788	0.662296	0.99514	161567	405245	185772	386092	368748	976242	980473	497252	448271	991873	High	High	High
Msil_0916	MSIL_RS04735	5.07677e+18	FALSE	High	IsMasterProtein	2501033951_Msil_0916	putative_general_secretion_pathway_protein_K	0	14.06	11	3	16	3	293	31.5	5.87	161	24.96	3	3	1.212	0.926	8.807	7.504	2.389	2.481	9.925	1.946	0.987416	0.997239	0.443298	0.292753	0.591488	0.606307	0.26649	0.463912	54514.2	105776	66060.9	54360.8	50341.7	480093	495696	129880	124897	541031	High	High	High
Msil_0917	MSIL_RS04740	-7.26628e+18	FALSE	High	IsMasterProtein	2501033952_Msil_0917	Fimbrial_assembly_family_protein	0	56.231	37	8	28	8	377	40.3	7.52	398	56.67	8	8	1.671	1.193	3.635	2.763	1.192	1.209	4.479	1.269	0.534002	0.954801	0.913572	0.850836	0.928438	0.970788	0.941602	0.899996	268701	310632	449011	244690	291896	976730	1.2405e+06	291763	352770	1.20341e+06	High	High	High
Msil_0921	MSIL_RS04760	-3.6035e+18	FALSE	High	IsMasterProtein	2501033956_Msil_0921	TolA_protein	0	31.811	20	9	41	9	394	42.8	8.24	220	39.67	9	8	1.031	1.218	1.781	1.583	0.325	0.188	1.727	1.77	0.99962	0.946069	0.984429	0.977798	0.700834	0.262692	0.997627	0.597634	782773	1.56774e+06	807130	885760	1.07909e+06	1.39407e+06	1.27781e+06	287520	202616	1.35212e+06	High	High	High
Msil_0922	MSIL_RS04765	3.32143e+18	FALSE	High	IsMasterProtein	2501033957_Msil_0922	Biopolymer_transport_protein_ExbD/TolR	0	15.859	28	3	8	3	148	15.9	9.55	86	10.01	3	3	2.762	0.577	3.362	1.378	0.717	1.834	3.481	1.165	0.0833448	0.780344	0.960044	0.994952	0.989966	0.822114	0.974788	0.9731	7937.79	14921.2	21928	12810.8	7390.21	26686.6	30207.2	9187.95	13552.9	27632.3	High	High	High
Msil_0923	MSIL_RS04770	-6.63969e+18	FALSE	High	IsMasterProtein	2501033958_Msil_0923	protein_TolQ	0	35.157	17	3	14	3	248	26.5	7.36	326	35.17	3	3	0.966	0.868	3.462	4.06	0.781	1.191	3.229	1.01	0.989012	0.991598	0.94666	0.765581	0.997057	0.970788	0.974877	0.99718	33371	25465.9	32249.1	25223	21889.4	115525	130939	19696.4	26059.7	107761	High	High	High
Msil_0949	MSIL_RS04900	1.8856e+18	FALSE	High	IsMasterProtein	2501033984_Msil_0949	major_facilitator_superfamily_MFS_1	0	9.087	3	1	4	1	406	41.6	9.66	69	6.45	1	1	4.924	1.03	22.866	4.551	4.107	4.571	15.163	1.09	0.00055648	0.997239	0.0875407	0.746712	0.348744	0.241454	0.359372	0.99514	1204.13	1969.16	5929.58	1806.95	1860.87	27533.7	26983.4	7420.5	8506.46	18258.3	High	High	High
Msil_0924	MSIL_RS04775	3.79398e+18	FALSE	High	IsMasterProtein	2501033959_Msil_0924	tol-pal_system-associated_acyl-CoA_thioesterase	0	21.686	33	6	26	6	144	16.4	9.07	278	26.42	6	5	0.804	0.312	0.659	0.5	0.598	1.177	0.707	0.483	0.885014	0.108431	0.960044	0.888566	0.948711	0.977721	0.959888	0.655074	5.57068e+06	2.3655e+06	4.48067e+06	4.89548e+06	1.52802e+06	3.66907e+06	2.24249e+06	2.92535e+06	1.79787e+06	3.93593e+06	High	High	High
Msil_0925	MSIL_RS04780	3.48729e+18	FALSE	High	IsMasterProtein	2501033960_Msil_0925	Glycerol-3-phosphate_dehydrogenase_(NAD(P)(+))	0	123.676	50	12	138	12	338	34.1	5.27	2579	231.55	12	12	0.454	0.399	1.273	2.75	0.918	4.821	1.188	1.754	0.0833566	0.316204	0.991169	0.856358	0.987948	0.097527	0.99999	0.435287	5.86255e+06	1.06164e+07	2.65944e+06	6.05155e+06	2.41462e+06	7.46356e+06	7.31339e+06	5.5564e+06	1.16403e+07	6.96562e+06	High	High	High
Msil_0926	MSIL_RS04785	-4.82633e+18	FALSE	High	IsMasterProtein	2501033961_Msil_0926	protein_of_unknown_function_DUF55	0	27.797	32	6	37	6	139	15.5	8.62	182	32.31	6	5	0.938	0.99	1.348	1.611	0.697	0.742	1.876	1.855	0.989012	0.997239	0.989657	0.973916	0.984914	0.996388	0.989384	0.541982	871959	1.82502e+06	818296	984012	973815	1.17576e+06	1.31856e+06	685593	722325	1.63553e+06	High	High	High
Msil_0955	MSIL_RS04935	-6.67875e+18	FALSE	High	IsMasterProtein	2501033990_Msil_0955	TonB-dependent_receptor	0.003	4.675	1	1	2	1	802	86	4.94	44	3.1	1	1	1.402	3.026	15.433	14.051	5.16	1.412	2.915	0.846	0.923669	0.157796	0.219065	0.0880785	0.223666	0.922402	0.988958	0.99718	1844.81	2836.71	2586.87	3353.88	10149	28471.5	36348.8	17307.5	14330.4	5378.01	High	High	High
Msil_0928	MSIL_RS04795	5.24964e+18	FALSE	High	IsMasterProtein	2501033963_Msil_0928	beta-lactamase	0	67.002	24	8	35	8	373	38.9	5.92	389	56.67	8	8	0.855	0.711	1.668	1.27	1.206	1.4	1.358	0.428	0.948011	0.946069	0.989214	0.994952	0.934787	0.918024	0.989384	0.580753	264565	226163	226155	528643	376028	441427	287135	637743	526433	359405	High	High	High
Msil_0931	MSIL_RS04810	4.42334e+18	FALSE	High	IsMasterProtein	2501033966_Msil_0931	adenosylhomocysteinase	0	245.915	56	26	481	26	468	51.4	6.19	4814	668.1	26	23	0.795	0.233	0.193	0.304	0.358	1.52	0.36	0.493	0.8599	0.02074	0.563697	0.684445	0.657074	0.886691	0.876089	0.636485	3.82511e+08	1.59568e+08	3.04153e+08	3.23768e+08	7.54265e+07	7.38495e+07	9.23714e+07	1.15803e+08	1.14684e+08	1.37515e+08	High	High	High
Msil_0959	MSIL_RS04955	4.45909e+18	FALSE	Medium	IsMasterProtein	2501033994_Msil_0959	conserved_hypothetical_protein	0.014	3.092	5	1	2	1	182	19.5	10.11	29	2.47	1	1																											Not Found	Not Found	Not Found
Msil_0960	MSIL_RS04960	-6.34152e+18	FALSE	Medium	IsMasterProtein	2501033995_Msil_0960	chromosomal_replication_initiator_DnaA	0.04	2.176	7	1	2	1	240	25.4	5.1	13	2.34	1	1																											High	High	High
Msil_0932	MSIL_RS04815	-5.48988e+18	FALSE	High	IsMasterProtein	2501033967_Msil_0932	cupin_2_conserved_barrel_domain_protein	0	10.944	7	2	37	2	162	16.8	6.14	347	56.8	2	2	0.576	1.741	2.383	3.305	1.479	0.686	2.565	1.265	0.335658	0.618023	0.960044	0.790073	0.869197	0.97985	0.959888	0.859667	2.2029e+06	4.88556e+06	1.2699e+06	3.86102e+06	6.72385e+06	5.24864e+06	4.19765e+06	5.71074e+06	4.6093e+06	5.65083e+06	High	High	High
Msil_0933	MSIL_RS04820	-5.88511e+18	FALSE	High	IsMasterProtein	2501033968_Msil_0933	OsmC_family_protein	0	46.103	62	6	68	6	141	14	5.82	783	97.46	6	6	0.651	0.921	0.888	1.354	0.684	0.918	1.668	2.294	0.529809	0.998357	0.989214	0.988776	0.983466	0.996388	0.989384	0.240913	2.92413e+06	4.12349e+06	1.90374e+06	1.79736e+06	1.65529e+06	2.59701e+06	2.57744e+06	1.22858e+06	1.51892e+06	4.87697e+06	High	High	High
Msil_0934	MSIL_RS04825	-1.66108e+18	FALSE	High	IsMasterProtein	2501033969_Msil_0934	glycosyl_transferase_group_1	0	38.153	19	7	43	7	443	47.1	9.57	414	53.5	7	7	1.123	1.01	0.554	0.459	0.189	0.068	0.993	0.51	0.989012	0.997239	0.960044	0.837783	0.261703	0.00853527	0.989384	0.777466	2.54544e+06	571054	2.8573e+06	1.11887e+06	1.13049e+06	1.41135e+06	1.31243e+06	211072	76799.3	2.52818e+06	High	High	High
Msil_0935	MSIL_RS04830	5.69309e+18	FALSE	High	IsMasterProtein	2501033970_Msil_0935	sulfotransferase	0	83.517	49	14	110	14	279	31.8	6.89	1276	135.94	14	13	1.142	0.785	0.827	0.748	0.537	0.662	1.388	0.799	0.989012	0.968117	0.985937	0.963317	0.921781	0.977721	0.989384	0.99718	1.46655e+07	8.30325e+06	1.67441e+07	1.03904e+07	8.15261e+06	1.21239e+07	1.2529e+07	5.58187e+06	5.3949e+06	2.03488e+07	High	High	High
Msil_0936	MSIL_RS04835	-1.45841e+18	FALSE	High	IsMasterProtein	2501033971_Msil_0936	conserved_hypothetical_protein	0	57.502	27	8	58	8	305	34.5	7.71	804	94.19	8	8	1.154	1.014	0.845	0.724	0.237	0.125	1.151	0.731	0.989012	0.997239	0.988268	0.953214	0.363093	0.0872154	0.996075	0.994804	4.23385e+06	1.67006e+06	4.88656e+06	2.28506e+06	2.31778e+06	3.57737e+06	3.5358e+06	541063	289478	4.87443e+06	High	High	High
Msil_0939	MSIL_RS04850	6.40146e+18	FALSE	High	IsMasterProtein	2501033974_Msil_0939	ABC_transporter_related	0	49.595	35	8	46	8	254	27.7	7.43	564	76.84	8	6	1.102	0.716	1.002	0.783	0.496	0.87	1.129	1.172	0.991877	0.946069	0.989657	0.96614	0.926483	0.996388	0.989384	0.953665	1.49567e+06	901843	1.64783e+06	769631	551414	1.4989e+06	1.2901e+06	381950	479490	1.68832e+06	High	High	High
Msil_0940	MSIL_RS04855	3.0979e+18	FALSE	High	IsMasterProtein	2501033975_Msil_0940	ABC-2_type_transporter	0	9.288	7	2	8	2	267	29.8	9.52	87	12.02	2	2	1.948	2.355	2.171	1.088	1.662	0.768	1.778	0.945	0.301358	0.261757	0.960044	0.994952	0.812482	0.996388	0.99999	0.99718	240397	113798	468324	120437	283598	521872	509329	200213	217945	427430	High	High	High
Msil_0941	MSIL_RS04860	8.38088e+17	FALSE	High	IsMasterProtein	2501033976_Msil_0941	CsbD_family_protein	0	35.891	69	7	107	6	64	6.6	9.35	502	87.67	6	5	1.299	2.028	1.246	0.788	4.551	1.065	1.609	3.719	0.926334	0.4275	0.993503	0.96614	0.0590231	0.98876	0.992348	0.00553181	3.38661e+06	6.48478e+06	4.4003e+06	1.7435e+06	3.53613e+06	4.21957e+06	3.46781e+06	7.93452e+06	3.76621e+06	5.44915e+06	High	High	High
Msil_0942	MSIL_RS04865	-6.22054e+18	FALSE	High	IsMasterProtein	2501033977_Msil_0942	Uncharacterized_protein,_possibly_involved_in_utilization_of_glycolate_and_propanediol	0	43.047	24	6	30	6	248	25.4	8.15	395	44.71	6	5	0.558	1.726	1.594	1.733	0.676	0.101	3.16	1.292	0.297856	0.628334	0.989214	0.96614	0.975018	0.0163746	0.944315	0.80302	2.3277e+06	5.79088e+06	1.29794e+06	4.48198e+06	7.73757e+06	3.7114e+06	2.24909e+06	3.03e+06	778585	7.35457e+06	High	High	High
Msil_0943	MSIL_RS04870	3.13022e+18	FALSE	High	IsMasterProtein	2501033978_Msil_0943	Carboxymethylenebutenolidase	0	55.543	17	6	162	6	287	30.6	7.05	2758	306.13	6	6	0.987	0.605	1.679	1.701	1.15	2.303	1.84	1.276	0.991594	0.81547	0.988342	0.96614	0.958743	0.66559	0.988958	0.821234	2.90938e+06	5.1733e+06	2.87082e+06	4.05415e+06	2.45417e+06	4.88481e+06	4.8826e+06	4.66381e+06	5.65175e+06	5.35421e+06	High	High	High
Msil_0944	MSIL_RS04875	3.97402e+18	FALSE	High	IsMasterProtein	2501033979_Msil_0944	efflux_transporter,_RND_family,_MFP_subunit	0	67.065	34	13	109	13	387	41.1	8.66	923	171.86	13	12	1.05	0.91	1.389	1.251	1.006	0.978	1.541	1.012	0.99962	0.997239	0.989657	0.994952	0.978551	0.996388	0.989384	0.9731	5.46e+06	7.05488e+06	5.73446e+06	6.97157e+06	6.34507e+06	7.58311e+06	7.1732e+06	7.01572e+06	6.20471e+06	8.41334e+06	High	High	High
Msil_0945	MSIL_RS04880	-1.18844e+18	FALSE	High	IsMasterProtein	2501033980_Msil_0945	acriflavin_resistance_protein	0	74.34	13	13	46	13	1040	111.4	6.32	610	77.59	13	13	1.654	1.024	2.478	1.708	0.704	0.698	2.893	0.731	0.550062	0.995898	0.960044	0.96614	0.987948	0.996388	0.959888	0.99514	977169	721747	1.61608e+06	986903	1.0107e+06	2.42111e+06	2.76042e+06	694884	705134	2.82714e+06	High	High	High
Msil_0978	MSIL_RS05050	-1.19179e+18	FALSE	Low	IsMasterProtein	2501034013_Msil_0978	SirA_family_protein	0.052	1.921	13	1	2	1	80	8.9	8.03	0	1.85	1	1																											High	High	High
Msil_0946	MSIL_RS04885	-7.67051e+18	FALSE	High	IsMasterProtein	2501033981_Msil_0946	Thioredoxin_domain_protein	0	30.282	27	3	42	3	135	14.3	6.54	431	48.6	3	3	0.859	0.493	7.744	8.168	2.467	2.069	3.573	1.457	0.951902	0.56743	0.528605	0.233057	0.470176	0.689744	0.944315	0.819619	749282	1.16163e+06	643510	797028	392974	5.80251e+06	5.25616e+06	1.96627e+06	813152	2.67737e+06	High	High	High
Msil_0950	MSIL_RS04905	-5.18564e+18	FALSE	High	IsMasterProtein	2501033985_Msil_0950	transcriptional_regulator,_XRE_family	0	35.511	28	5	24	5	205	22.6	5.34	310	40.71	5	5	0.879	0.939	1.06	1.207	0.437	0.257	1.306	1.179	0.95709	0.999832	0.989657	0.994952	0.899951	0.70992	0.992348	0.957212	570055	495525	500877	420468	394963	604004	604337	183954	101385	744686	High	High	High
Msil_0953	MSIL_RS04925	-3.48126e+18	FALSE	High	IsMasterProtein	2501033988_Msil_0953	peptidase_S1_and_S6_chymotrypsin/Hap	0	22.056	15	4	12	4	339	35.1	5.81	200	21.9	4	4	1.588	0.626	2.285	1.373	2.822	2.902	1.905	0.887	0.619762	0.853629	0.960044	0.988776	0.379539	0.435022	0.99999	0.999726	115425	188148	183298	212121	132878	263784	251685	598627	385572	219884	High	High	High
Msil_0954	MSIL_RS04930	2.85122e+18	FALSE	High	IsMasterProtein	2501033989_Msil_0954	DEAD/DEAH_box_helicase_domain_protein	0	88.492	37	17	84	17	494	53.7	9.1	826	118.89	17	17	1.251	0.887	0.708	0.579	0.464	0.426	0.909	0.56	0.956228	0.997239	0.970357	0.926521	0.850373	0.842543	0.989384	0.812421	7.01327e+06	3.17327e+06	8.77284e+06	5.67017e+06	5.02686e+06	4.9655e+06	5.07584e+06	2.6299e+06	2.14068e+06	6.37343e+06	High	High	High
Msil_0983	MSIL_RS05075	-7.2576e+18	FALSE	High	IsMasterProtein	2501034018_Msil_0983	Uncharacterized_protein_conserved_in_bacteria	0	14.871	23	1	62	1	84	9.1	5.25	824	98.08	1	1	1.511	1.067	1.489	0.992	1.295	1.177	1.528	0.771	0.700456	0.988949	0.989657	0.988776	0.92257	0.977721	0.997711	0.995703	2.16625e+06	2.51184e+06	3.27253e+06	3.25648e+06	3.47578e+06	3.22567e+06	3.24559e+06	4.21633e+06	4.08928e+06	3.30982e+06	High	High	High
Msil_0956	MSIL_RS04940	-3.77533e+18	FALSE	High	IsMasterProtein	2501033991_Msil_0956	Glyoxalase/bleomycin_resistance_protein/dioxygenase	0	36.355	37	5	49	5	132	15.1	8.44	550	77.13	5	4	0.666	0.467	1.921	2.25	0.825	1.272	2.604	1.27	0.556897	0.492376	0.978715	0.929976	0.989966	0.963193	0.974788	0.899996	770614	1.30465e+06	513398	1.0273e+06	479833	1.47997e+06	1.15527e+06	847968	610117	2.00704e+06	High	High	High
Msil_0958	MSIL_RS04950	-1.96674e+18	FALSE	High	IsMasterProtein	2501033993_Msil_0958	conserved_hypothetical_protein	0	60.315	32	8	40	8	280	29.7	8.81	669	74.15	8	8	1.052	0.536	1.391	1.446	0.178	0.195	3.059	0.443	0.99962	0.679574	0.989657	0.984935	0.197836	0.295493	0.944315	0.61646	1.2153e+06	627698	1.27826e+06	1.41708e+06	759956	1.69e+06	1.84829e+06	251547	148354	3.71743e+06	High	High	High
Msil_0961	MSIL_RS04965	1.48847e+18	FALSE	High	IsMasterProtein	2501033996_Msil_0961	Predicted_permease	0	20.513	12	4	14	4	382	41.3	9.06	185	23.46	4	4	1.43	2.013	6.529	6.543	1.544	0.68	5.928	1.293	0.8199	0.476256	0.647601	0.394888	0.872189	0.999879	0.724854	0.898583	89345.6	78584.6	127729	60796.2	122354	583373	835678	93885.5	83242.7	529606	High	High	High
Msil_0963	MSIL_RS04975	7.33139e+18	FALSE	High	IsMasterProtein	2501033998_Msil_0963	phosphoribosylformylglycinamidine_cyclo-ligase	0	71.032	31	10	105	10	353	35.7	5.08	1235	124.61	10	9	1.104	0.615	0.718	0.641	0.441	1.174	1.116	1.068	0.991877	0.830223	0.972291	0.948034	0.812482	0.977721	0.99999	0.94477	1.18343e+07	1.04586e+07	1.30702e+07	9.79453e+06	6.02199e+06	8.49233e+06	8.38254e+06	4.3198e+06	7.06933e+06	1.32091e+07	High	High	High
Msil_0964	MSIL_RS04980	6.38282e+18	FALSE	High	IsMasterProtein	2501033999_Msil_0964	phosphoribosylglycinamide_formyltransferase	0	74.571	48	10	47	10	218	23.7	6.95	552	67.91	10	10	1.825	0.763	1.159	0.546	0.975	1.165	1.423	0.694	0.397666	0.960589	0.994861	0.919268	0.978551	0.970788	0.997627	0.958575	361369	416137	659640	599890	457782	418916	360397	585070	533435	514405	High	High	High
Msil_0965	MSIL_RS04985	1.12327e+18	FALSE	High	IsMasterProtein	2501034000_Msil_0965	conserved_hypothetical_protein	0	52.049	38	5	61	5	101	10.8	5.08	753	110.92	5	5	1.134	0.912	22.485	18.955	7.898	7.206	20.082	6.399	0.989012	0.997239	0.0449153	0.0144532	0.0027563	0.0187996	0.0012933	9.0295e-06	1.31567e+06	1.63372e+07	1.49232e+06	2.55295e+06	2.32932e+06	2.95831e+07	2.82873e+07	2.01644e+07	1.6785e+07	2.64214e+07	High	High	High
Msil_0967	MSIL_RS04995	-6.79379e+18	FALSE	High	IsMasterProtein	2501034002_Msil_0967	aliphatic_sulfonates_family_ABC_transporter,_periplsmic_ligand-binding_protein	0	21.711	19	5	54	5	314	33.9	7.66	680	78.1	5	5	1.119	0.38	1.039	0.964	0.747	2.351	1.142	0.484	0.989012	0.265989	0.989657	0.988701	0.987948	0.628483	0.992838	0.71511	2.7577e+06	1.47004e+06	3.0853e+06	3.03751e+06	1.15493e+06	2.86411e+06	2.97318e+06	2.26816e+06	2.71547e+06	3.1492e+06	High	High	High
Msil_0968	MSIL_RS05000	-8.99117e+18	FALSE	High	IsMasterProtein	2501034003_Msil_0968	Nucleoside-diphosphate_kinase	0	94.525	43	8	506	8	140	15	7.42	5991	762.58	8	8	1.182	0.555	0.313	0.236	0.747	1.347	0.419	0.739	0.989012	0.719405	0.849403	0.501365	0.984914	0.953631	0.944315	0.99514	2.01727e+08	1.40974e+08	2.3844e+08	1.90736e+08	1.0589e+08	6.31527e+07	5.62308e+07	1.42426e+08	1.42612e+08	8.45823e+07	High	High	High
Msil_0969	MSIL_RS05005	-5.42754e+18	FALSE	High	IsMasterProtein	2501034004_Msil_0969	transcriptional_regulator,_LysR_family	0	110.858	48	12	93	12	305	32.9	6.24	1288	168.5	12	12	0.96	0.76	1.006	1.256	0.9	1.399	1.205	0.79	0.989012	0.960589	0.989657	0.994952	0.984914	0.963754	0.997627	0.99718	2.44303e+06	1.73195e+06	2.3464e+06	2.19303e+06	1.6662e+06	2.45837e+06	2.94593e+06	1.97403e+06	2.33132e+06	2.94489e+06	High	High	High
Msil_0970	MSIL_RS05010	-1.66067e+18	FALSE	High	IsMasterProtein	2501034005_Msil_0970	alkylhydroperoxidase,_AhpD_family	0	215.852	66	13	388	13	178	18.8	6.3	6153	693.01	13	11	1.339	1.235	1.491	1.304	6.441	5.17	0.569	4.742	0.900875	0.946069	0.989657	0.991976	0.00934291	0.037286	0.968161	0.000108516	3.90501e+07	1.14721e+08	5.22722e+07	2.4194e+07	2.98803e+07	5.82326e+07	6.81825e+07	1.55833e+08	1.54473e+08	2.22203e+07	High	High	High
Msil_0971	MSIL_RS05015	8.31306e+18	FALSE	High	IsMasterProtein	2501034006_Msil_0971	alkyl_hydroperoxide_reductase/_Thiol_specific_antioxidant/_Mal_allergen	0	174.737	90	13	1533	13	184	20.6	4.92	14555	2456	13	13	0.82	0.334	2.65	3.291	3.755	10.386	0.745	3.676	0.904462	0.150109	0.960044	0.790073	0.128691	0.000993428	0.989384	0.00191616	3.5801e+08	5.42786e+08	2.93439e+08	1.47658e+08	4.93173e+07	9.48763e+08	9.65705e+08	5.54408e+08	5.12231e+08	2.66862e+08	High	High	High
Msil_0972	MSIL_RS05020	-8.83684e+17	FALSE	High	IsMasterProtein	2501034007_Msil_0972	ABC_transporter_related	0	42.444	15	9	51	9	626	68.3	6.79	492	72.32	9	9	1.265	0.515	0.458	0.259	0.389	0.416	0.322	0.4	0.955611	0.628334	0.941981	0.55564	0.768654	0.877381	0.564006	0.49649	3.965e+06	1.2427e+06	5.01764e+06	3.11027e+06	1.60283e+06	1.81442e+06	1.29991e+06	1.20987e+06	665977	1.27719e+06	High	High	High
Msil_0976	MSIL_RS05040	2.95017e+18	FALSE	High	IsMasterProtein	2501034011_Msil_0976	molybdenum_cofactor_synthesis_domain_protein	0	145.617	45	15	89	15	426	44.8	5.86	1354	162.4	15	14	0.779	0.299	1.196	1.743	0.636	2.983	1.386	0.843	0.82657	0.0874548	0.999043	0.96614	0.975018	0.422047	0.99999	0.99718	2.07993e+06	2.11185e+06	1.61962e+06	2.50454e+06	747895	2.48797e+06	2.82335e+06	1.59266e+06	2.2308e+06	2.88232e+06	High	High	High
Msil_0977	MSIL_RS05045	2.9921e+18	FALSE	High	IsMasterProtein	2501034012_Msil_0977	molybdopterin-guanine_dinucleotide_biosynthesis_protein_B	0	90.148	57	11	107	11	182	19.2	6.68	1609	178.3	11	10	1.019	0.45	1.904	1.655	0.741	1.59	1.588	0.756	0.99962	0.456097	0.979818	0.966949	0.984023	0.922231	0.992838	0.99514	2.94729e+06	3.89532e+06	3.002e+06	5.15417e+06	2.32179e+06	5.61022e+06	4.96761e+06	3.81681e+06	3.69265e+06	4.68131e+06	High	High	High
Msil_0979	MSIL_RS05055	-4.52404e+18	FALSE	High	IsMasterProtein	2501034014_Msil_0979	molybdenum_ABC_transporter_ATP-binding_protein	0	39.092	30	5	20	5	189	20.2	4.82	449	41.55	5	5	1.176	0.651	2.169	1.584	0.806	1.167	2.134	0.744	0.989012	0.885756	0.960044	0.977798	0.989966	0.970788	0.989384	0.99514	250547	228448	294675	306896	199694	543410	466768	247217	233072	534655	High	High	High
Msil_0980	MSIL_RS05060	4.77493e+18	FALSE	High	IsMasterProtein	2501034015_Msil_0980	NUDIX_hydrolase	0	20.571	20	4	14	4	242	27	5	154	20.87	4	4	0.705	0.683	1.369	2.02	0.518	0.874	1.66	0.93	0.685892	0.926954	0.991169	0.951023	0.959216	0.985619	0.99999	0.99718	123344	97084.1	86992.2	104440	71282.6	168909	175700	54139.2	62315.7	204724	High	High	High
Msil_0981	MSIL_RS05065	-9.79582e+17	FALSE	High	IsMasterProtein	2501034016_Msil_0981	conserved_hypothetical_protein	0	37.219	31	3	40	3	120	12.1	8.32	981	86.55	3	3	1.519	1.251	1.621	0.878	0.852	0.568	1.931	0.819	0.686021	0.946069	0.989214	0.984935	0.997057	0.970788	0.988958	0.99718	2.02072e+06	3.00588e+06	3.06863e+06	3.66846e+06	4.59052e+06	3.27476e+06	2.69422e+06	3.12645e+06	2.60918e+06	3.90265e+06	High	High	High
Msil_0982	MSIL_RS05070	-8.16944e+18	FALSE	High	IsMasterProtein	2501034017_Msil_0982	monooxygenase_FAD-binding	0	24.221	18	4	10	4	399	41.9	10.14	138	19.24	4	4	1.563	0.999	2.17	1.068	1.063	1.266	2.001	0.754	0.730486	0.997239	0.979818	0.988327	0.966361	0.953631	0.99999	0.99514	29609.1	42106.6	46293.6	55817	55787.6	64258.6	49442.5	59322.1	70616.6	59262.1	High	High	High
Msil_0984	MSIL_RS20035	-1.47243e+18	FALSE	High	IsMasterProtein	2501034019_Msil_0984	glycosyl_transferase_group_1	0	25.549	12	3	17	3	403	44.2	6.7	197	23.26	3	3	1.073	0.971	1.96	2.079	0.812	0.958	1.92	0.995	0.99962	0.999346	0.978373	0.948034	0.989966	0.977721	0.99999	0.996289	158694	84255.7	170335	84690.8	82218.4	311050	354053	68784.8	78745.8	304631	High	High	High
Msil_1009	MSIL_RS05215	-4.93496e+18	FALSE	High	IsMasterProtein	2501034044_Msil_1009	major_facilitator_superfamily_MFS_1	0	8.968	5	1	8	1	460	46.9	8.48	177	13.96	1	1	1.847	2.543	2.445	1.505	2.978	1.038	3.696	1.553	0.486799	0.279908	0.969592	0.988776	0.556362	0.974159	0.974788	0.859667	21462	9760.98	39632	6285.16	15986.1	52475.1	59638.1	18717.2	16600.6	79318.4	High	High	High
Msil_0985	MSIL_RS05085	-6.26803e+18	FALSE	High	IsMasterProtein	2501034020_Msil_0985	hypothetical_protein	0	47.159	20	6	38	6	346	38.5	6.74	530	70.98	6	6	1.133	0.778	0.832	0.591	0.255	0.266	0.592	0.378	0.989012	0.968117	0.986021	0.93314	0.556362	0.626168	0.944315	0.458507	1.42219e+06	226998	1.61066e+06	600945	467651	1.18364e+06	952229	153454	124295	842396	High	High	High
Msil_0986	MSIL_RS05090	-8.09705e+18	FALSE	High	IsMasterProtein	2501034021_Msil_0986	histidinol-phosphate_phosphatase_family_protein	0	99.843	64	12	81	12	189	20.2	4.84	1384	132.48	12	12	1.388	0.459	0.654	0.385	0.369	0.771	0.432	0.258	0.842662	0.475772	0.960044	0.790073	0.677853	0.996388	0.803447	0.0654736	4.85267e+06	1.36832e+06	6.73531e+06	5.31076e+06	2.43554e+06	3.17209e+06	2.59269e+06	1.96226e+06	1.87886e+06	2.09848e+06	High	High	High
Msil_0987	MSIL_RS05095	-1.56632e+18	FALSE	High	IsMasterProtein	2501034022_Msil_0987	glycosyl_transferase_family_9	0	72.301	31	11	60	11	381	41.2	8.53	848	116.72	11	11	1.276	0.362	1.081	0.92	0.257	0.457	0.883	0.24	0.948011	0.216435	0.989657	0.984935	0.380108	0.902578	0.987205	0.0631761	5.8303e+06	860721	7.4393e+06	3.58259e+06	1.29652e+06	6.30423e+06	6.84373e+06	921587	593080	5.14611e+06	High	High	High
Msil_0988	MSIL_RS05100	-7.79385e+18	FALSE	High	IsMasterProtein	2501034023_Msil_0988	Guanylate_kinase	0	35.025	24	4	12	4	234	26.3	6.14	238	19.51	4	4	1.081	1.114	0.616	0.689	0.582	0.549	0.851	1.16	0.99962	0.969238	0.960044	0.950695	0.975018	0.98466	0.959888	0.94477	276571	202779	298900	174859	194867	170256	206036	101790	106905	235292	High	High	High
Msil_0989	MSIL_RS05105	-1.02179e+18	FALSE	High	IsMasterProtein	2501034024_Msil_0989	YicC_domain_protein	0	126.956	59	17	159	17	294	31.4	5.82	2132	235.78	17	15	0.981	1.033	0.624	0.645	0.449	0.406	0.707	0.377	0.989012	0.992084	0.960044	0.948034	0.824578	0.817455	0.974788	0.368015	1.07583e+07	4.01328e+06	1.05544e+07	1.06515e+07	1.10036e+07	6.71438e+06	6.80331e+06	4.77977e+06	4.4673e+06	7.60642e+06	High	High	High
Msil_0990	MSIL_RS05110	-7.06067e+18	FALSE	High	IsMasterProtein	2501034025_Msil_0990	GTP-binding_protein_Era	0	64.429	23	8	63	8	310	34.1	6.67	799	84.69	8	7	0.758	0.558	1.153	1.277	0.634	1.447	1.402	1.351	0.798229	0.723714	0.994861	0.994748	0.966361	0.953631	0.99999	0.819619	4.83531e+06	3.87668e+06	3.66306e+06	2.86914e+06	1.60065e+06	5.57735e+06	4.67736e+06	1.8199e+06	2.31602e+06	6.77836e+06	High	High	High
Msil_1020	MSIL_RS05270	8.86359e+17	FALSE	Low	IsMasterProtein	2501034055_Msil_1020	cytochrome_B561	0.064	1.825	3	1	3	1	191	21.3	8.5	49		1		1.246	1.348	3.689	3.029	1.623	1.24	2.835	0.811	0.956228	0.896936	0.913572	0.826149	0.811287	0.970788	0.974788	0.99718	167552	145813	208744	179862	242426	618085	632203	291997	300657	475035	High	High	High
Msil_0991	MSIL_RS05115	-1.809e+18	FALSE	High	IsMasterProtein	2501034026_Msil_0991	Ribonuclease_III	0	25	17	4	22	4	235	25.4	6.38	289	33.57	4	4	1.264	0.767	0.823	0.597	0.443	0.63	0.928	0.465	0.956228	0.963867	0.985937	0.934332	0.873281	0.97985	0.984379	0.644266	1.43545e+06	931342	1.81383e+06	2.00121e+06	1.53501e+06	1.181e+06	1.08199e+06	887266	966749	1.33184e+06	High	High	High
Msil_0992	MSIL_RS05120	4.40885e+18	FALSE	High	IsMasterProtein	2501034027_Msil_0992	signal_peptidase_I	0	113.358	54	17	208	17	263	29.6	6.55	1731	317.8	17	17	1.9	1.852	1.776	1.01	1.255	0.642	1.805	0.832	0.328539	0.540678	0.985897	0.992379	0.928438	0.975666	0.974788	0.998313	1.67987e+07	1.30267e+07	3.19103e+07	1.56568e+07	2.89932e+07	2.98345e+07	3.22194e+07	1.96568e+07	1.86157e+07	3.03226e+07	High	High	High
Msil_0993	MSIL_RS05125	5.17994e+18	FALSE	High	IsMasterProtein	2501034028_Msil_0993	holo-acyl-carrier-protein_synthase	0	13.645	26	3	7	3	145	15.9	7.78	64	10.46	2	3	1.189	0.681	0.13	0.109	0.46	0.646	0.295	0.485	0.987416	0.922524	0.275791	0.0822863	0.909698	0.996388	0.315769	0.71902	546468	271232	649583	559199	380646	71292.3	70769.3	257464	245788	161299	High	High	High
Msil_0994	MSIL_RS05130	-6.78472e+18	FALSE	High	IsMasterProtein	2501034029_Msil_0994	pyridoxal_phosphate_biosynthetic_protein_PdxJ	0	76.918	45	10	102	10	259	27.6	6.89	992	144.3	10	10	1.191	0.954	0.677	0.472	1.03	1.004	0.811	0.884	0.986109	0.999346	0.960883	0.844092	0.978551	0.993318	0.988958	0.99718	1.09756e+07	1.19639e+07	1.30774e+07	1.35378e+07	1.29217e+07	7.43471e+06	6.16724e+06	1.39426e+07	1.29752e+07	8.89757e+06	High	High	High
Msil_0995	MSIL_RS05135	5.01296e+18	FALSE	High	IsMasterProtein	2501034030_Msil_0995	pentapeptide_repeat_protein	0	63.927	42	9	56	9	260	27	6.9	700	85.2	9	9	1.328	0.893	4.286	2.359	1.93	2.021	3.638	1.189	0.908215	0.997239	0.867546	0.923624	0.673084	0.783033	0.918417	0.921385	1.18616e+06	3.06386e+06	1.57522e+06	2.57686e+06	2.3002e+06	5.08391e+06	3.7154e+06	4.97424e+06	4.64932e+06	4.31562e+06	High	High	High
Msil_0998	MSIL_RS05150	4.36209e+18	FALSE	High	IsMasterProtein	2501034033_Msil_0998	(p)ppGpp_synthetase_I,_SpoT/RelA	0	30.743	11	9	23	9	736	82.1	6.83	144	23.37	8	9	1.257	1.096	1.425	1.155	0.549	0.461	2.031	1.005	0.956228	0.97646	0.989657	0.997815	0.959322	0.970845	0.989384	0.99718	436977	245398	549288	244108	267651	622611	634371	134050	123337	887606	High	High	High
Msil_1032	MSIL_RS05330	-9.14678e+18	FALSE	High	IsMasterProtein	2501034067_Msil_1032	Multisubunit_Na+/H+_antiporter,_MnhE_subunit	0	15.018	8	1	38	1	171	17.8	9.11	448	63.1	1	1	2.628	2.347	8.458	3.994	2.276	1.17	7.456	1.743	0.0868871	0.34457	0.525194	0.738949	0.660957	0.970788	0.781832	0.644266	25540.3	69753.8	67112.7	40014.8	93910.8	216014	268042	91060.6	109912	190432	High	High	High
Msil_1034	MSIL_RS05340	-3.17077e+17	FALSE	High	IsMasterProtein	2501034069_Msil_1034	putative_monovalent_cation/H+_antiporter_subunit_G	0	6.939	13	1	6	1	107	11	9.73	142	7.64	1	1	1.208	2.1	12.348	10.193	4.469	2.435	8.751	2.004	0.989012	0.475472	0.265227	0.185476	0.208155	0.583966	0.724813	0.55859	9373.3	31312.5	11323.4	15622	32804.1	115745	115425	69807.3	79862.1	82026.7	High	High	High
Msil_0999	MSIL_RS05160	-7.61555e+18	FALSE	High	IsMasterProtein	2501034034_Msil_0999	DNA-directed_RNA_polymerase,_omega_subunit	0	133.798	88	10	1756	10	129	14.2	4.32	24268	2255.07	10	10	1.641	1.635	1.697	0.746	1.445	1.004	1.631	1.317	0.555895	0.69914	0.986385	0.963317	0.877067	0.993318	0.974788	0.764815	2.39922e+07	2.56814e+07	3.93767e+07	1.95038e+07	3.18872e+07	4.07071e+07	2.93757e+07	2.81799e+07	3.20024e+07	3.91388e+07	High	High	High
Msil_1000	MSIL_RS05165	-7.61287e+18	FALSE	High	IsMasterProtein	2501034035_Msil_1000	protein_of_unknown_function_DUF88	0	100.494	42	10	144	10	205	23.1	5.4	2244	243.91	10	10	1.285	0.872	0.695	0.47	0.652	0.683	0.706	0.631	0.941885	0.995898	0.969592	0.841338	0.965064	0.97985	0.988958	0.903381	2.98584e+07	1.82602e+07	3.83785e+07	2.89575e+07	2.52455e+07	2.0756e+07	1.80207e+07	1.88746e+07	1.7249e+07	2.10946e+07	High	High	High
Msil_1002	MSIL_RS05175	-5.84436e+18	FALSE	High	IsMasterProtein	2501034037_Msil_1002	non-ribosomal_peptide_synthetase	0	217.159	27	29	206	29	1358	146.3	5.43	2572	337.33	29	28	1.272	0.838	1.992	1.824	0.843	1.134	2.176	0.839	0.951355	0.990655	0.970357	0.953214	0.999008	0.984209	0.974788	0.99718	3.44759e+06	2.69061e+06	4.38702e+06	3.2064e+06	2.68821e+06	6.86925e+06	8.00285e+06	2.70244e+06	3.04837e+06	7.50292e+06	High	High	High
Msil_1003	MSIL_RS05180	2.84298e+18	FALSE	High	IsMasterProtein	2501034038_Msil_1003	short-chain_dehydrogenase/reductase_SDR	0	207.434	73	19	437	18	282	30.1	6.15	6407	703.93	19	18	1.331	1.308	0.508	0.379	0.392	0.292	0.762	0.318	0.904462	0.923496	0.953938	0.784776	0.743247	0.432897	0.989384	0.113497	8.23988e+07	3.49334e+07	1.09709e+08	1.09923e+08	1.43747e+08	4.18239e+07	4.1569e+07	4.30874e+07	4.19436e+07	6.277e+07	High	High	High
Msil_1004	MSIL_RS20045	-4.46848e+18	FALSE	High	IsMasterProtein	2501034039_Msil_1004	RNA_polymerase,_sigma-24_subunit,_ECF_subfamily	0.002	5.104	11	2	4	2	166	17.8	10.58	0	4.31	1	2	1.972	0.568	1.784	0.703	0.458	0.475	2.638	0.927	0.448942	0.768054	0.989657	0.94131	0.948498	0.977721	0.989384	0.99718	5501.49	9969.76	10849.1	10760.2	6117.04	9813.3	7625.58	4926.15	2903	14514.2	High	High	High
Msil_1005	MSIL_RS05190	-3.00396e+18	FALSE	High	IsMasterProtein	2501034040_Msil_1005	putative_transmembrane_anti-sigma_factor	0	39.736	23	5	14	5	307	31.2	9.14	310	25.57	5	5	1.268	0.889	5.338	4.429	1.465	1.478	6.912	1.55	0.960375	0.997239	0.814341	0.701108	0.877067	0.889423	0.803447	0.714569	34674	116201	43956.1	74986.5	66676.8	185082	194676	109830	98556.7	239684	High	High	High
Msil_1006	MSIL_RS20050	-2.11611e+18	FALSE	High	IsMasterProtein	2501034041_Msil_1006	hypothetical_protein	0	219.261	49	26	269	26	634	67.3	4.87	3755	442.93	25	25	1.279	0.932	1.815	1.307	1.544	1.474	1.726	1.099	0.945808	0.999346	0.980239	0.990982	0.841452	0.932144	0.974877	0.940316	6.42174e+06	8.80092e+06	8.21153e+06	8.00821e+06	7.46687e+06	1.16543e+07	1.073e+07	1.23643e+07	1.10033e+07	1.10828e+07	High	High	High
Msil_1007	MSIL_RS05200	-6.78006e+16	FALSE	High	IsMasterProtein	2501034042_Msil_1007	Adenylosuccinate_synthase	0	344.347	72	33	549	33	431	46.5	6.81	7534	930.31	33	31	1.203	1.219	0.501	0.37	0.676	0.47	0.503	0.521	0.986109	0.946069	0.948025	0.781288	0.975018	0.868852	0.958918	0.714569	8.92943e+07	5.19323e+07	1.07462e+08	9.95987e+07	1.21366e+08	4.47523e+07	3.97191e+07	6.73645e+07	5.7022e+07	4.48751e+07	High	High	High
Msil_1008	MSIL_RS05210	5.33897e+17	FALSE	High	IsMasterProtein	2501034043_Msil_1008	ribosomal_protein_L31	0	53.571	62	5	154	5	76	8.4	9.6	1529	169.43	5	5	1.235	0.914	0.892	0.601	1.292	1.57	1.028	1.519	0.960375	0.997239	0.989214	0.936039	0.92257	0.868852	0.99999	0.568433	1.63369e+07	1.50699e+07	2.01768e+07	9.91859e+06	9.07055e+06	1.45777e+07	1.2133e+07	1.28118e+07	1.42392e+07	1.68018e+07	High	High	High
Msil_1012	MSIL_RS05230	-4.1257e+18	FALSE	High	IsMasterProtein	2501034047_Msil_1012	3-hydroxybutyryl-CoA_dehydrogenase	0	127.834	52	14	305	14	291	31.5	5.74	3925	509.4	14	14	1.669	1.031	1.788	1.138	0.76	0.692	1.898	0.505	0.536608	0.992084	0.983955	0.997815	0.987948	0.983411	0.961236	0.673121	5.27904e+07	4.58652e+07	8.81081e+07	9.07715e+07	9.36294e+07	9.4415e+07	1.00235e+08	6.89557e+07	6.47682e+07	1.00193e+08	High	High	High
Msil_1014	MSIL_RS05240	7.17938e+18	FALSE	High	IsMasterProtein	2501034049_Msil_1014	acetylornithine_deacetylase_(ArgE)	0	71.433	33	11	65	11	393	42.2	5.24	668	96.15	11	10	0.877	0.82	1.382	1.621	1.768	2.037	1.384	1.366	0.956228	0.982093	0.989657	0.972172	0.755966	0.775372	0.99999	0.812421	2.62685e+06	3.90794e+06	2.30348e+06	2.85993e+06	2.34388e+06	3.62935e+06	3.73445e+06	5.05604e+06	4.77493e+06	3.63537e+06	High	High	High
Msil_1015	MSIL_RS05245	3.45214e+17	FALSE	High	IsMasterProtein	2501034050_Msil_1015	ApaG_domain_protein	0	63.699	59	6	49	6	130	14.5	4.67	978	111.86	6	6	0.857	0.739	0.687	0.791	0.768	1.234	0.923	1.148	0.951147	0.949104	0.96624	0.96614	0.989966	0.974159	0.984379	0.94477	2.1997e+06	2.88214e+06	1.88506e+06	2.51156e+06	1.855e+06	1.5101e+06	1.49046e+06	1.92991e+06	2.28826e+06	2.03063e+06	High	High	High
Msil_1016	MSIL_RS05250	8.5323e+18	FALSE	High	IsMasterProtein	2501034051_Msil_1016	O-succinylhomoserine_sulfhydrylase	0	156.395	51	17	228	17	406	43	6.25	3774	411.22	17	17	0.977	1.093	0.315	0.253	0.245	0.185	0.419	0.271	0.989012	0.977101	0.854015	0.537588	0.304342	0.105566	0.944315	0.0393152	2.69065e+07	6.95318e+06	2.62997e+07	2.56865e+07	2.80714e+07	8.47598e+06	6.66068e+06	6.30299e+06	5.20117e+06	1.12757e+07	High	High	High
Msil_1017	MSIL_RS05255	7.09639e+18	FALSE	High	IsMasterProtein	2501034052_Msil_1017	2-deoxycytidine_5-triphosphate_deaminase	0	135.567	49	18	122	18	386	43.4	6.64	2029	211.59	18	16	1.344	0.465	1.348	1.063	0.473	1.165	1.65	0.412	0.897038	0.48483	0.989657	0.994952	0.861929	0.977721	0.989384	0.487839	5.54701e+06	4.38586e+06	7.45287e+06	1.0644e+07	4.94605e+06	7.47777e+06	7.92043e+06	5.03223e+06	5.76062e+06	9.15288e+06	High	High	High
Msil_1053	MSIL_RS05440	-5.03894e+18	FALSE	Medium	IsMasterProtein	2501034089_Msil_1053	ErfK/YbiS/YcfS/YnhG_family_protein	0.019	2.789	6	1	2	1	195	21.5	9.74	18	0	1	1	0.867	1.329	1.062	1.63	0.381	0.057	4.069	2.711	0.956228	0.938857	0.989214	0.985333	0.903301	0.0558806	0.967153	0.284196	14009	30923.9	12140.1	11408.3	15157.6	14876.5	19792.8	4348.19	871.538	57001.4	High	High	High
Msil_1018	MSIL_RS05265	-8.02535e+18	FALSE	High	IsMasterProtein	2501034053_Msil_1018	conserved_hypothetical_protein	0	22.061	5	2	6	2	488	53.6	7.46	153	12.59	2	2	1.711	2.91	3.887	2.446	2.074	0.859	3.997	1.911	0.575042	0.154685	0.913572	0.926521	0.755966	0.985567	0.959888	0.590446	42413.2	30912.3	72555.9	16173.5	47059	164877	177442	33545.2	40436.9	169527	High	High	High
Msil_1021	MSIL_RS05275	5.36906e+18	FALSE	High	IsMasterProtein	2501034056_Msil_1021	succinyl-diaminopimelate_desuccinylase	0	63.1	22	6	28	6	388	41.1	5.8	490	50.81	6	5	1.061	0.689	0.823	0.801	1.156	2.043	0.732	0.908	0.99962	0.928816	0.985937	0.966949	0.948711	0.677242	0.959888	0.99718	962939	651387	1.02136e+06	717277	494488	792869	817751	829309	1.01028e+06	704678	High	High	High
Msil_1059	MSIL_RS05465	2.52584e+18	FALSE	Low	IsMasterProtein	2501034095_Msil_1059	mannose-6-phosphate_isomerase	0.068	1.798	2	1	2	1	315	34.1	7.33		1.79		1	1.532	1.279	0.855	0.295	0.297	0.232	0.607	0.59	0.825757	0.950596	0.972919	0.601331	0.812482	0.822114	0.944315	0.940316	2023.57	1898.25	3099.75	3215.65	4112.72	1730.43	914.467	954.866	953.205	1227.52	High	High	High
Msil_1022	MSIL_RS05280	-6.43848e+18	FALSE	High	IsMasterProtein	2501034057_Msil_1022	aspartate_1-decarboxylase	0	10.292	13	2	14	2	155	16.8	6.99	224	17.83	2	2	0.77	0.486	0.5	0.503	0.499	0.737	0.514	0.318	0.817312	0.554865	0.948025	0.891817	0.934517	0.999879	0.781832	0.255659	517650	168749	398818	530741	258109	258606	200480	264985	190158	265974	High	High	High
Msil_1023	MSIL_RS21000	-4.71067e+18	FALSE	High	IsMasterProtein	2501034058_Msil_1023	homoserine_O-acetyltransferase	0	25.172	12	5	22	5	394	42.8	6.47	184	31.4	5	4	1.518	0.235	0.454	0.322	0.159	0.795	0.652	0.215	0.686021	0.0215724	0.938935	0.701108	0.154797	0.996388	0.944315	0.0415332	901105	250906	1.36787e+06	1.16818e+06	274023	409041	440391	186016	217761	587774	High	High	High
Msil_1024	MSIL_RS21005	7.60164e+17	FALSE	High	IsMasterProtein	2501034059_Msil_1024	methionine_biosynthesis_protein_MetW	0	34.712	29	5	33	5	214	23.7	6.8	390	53.29	5	4	1.306	0.572	0.939	0.801	0.324	0.452	1.469	0.406	0.91932	0.749004	0.989657	0.966949	0.680261	0.924794	0.99999	0.530802	854081	501036	1.11574e+06	1.23403e+06	705972	801688	893934	400229	318958	1.25466e+06	High	High	High
Msil_1025	MSIL_RS05295	8.10136e+18	FALSE	High	IsMasterProtein	2501034060_Msil_1025	Inorganic_diphosphatase	0	214.467	84	22	1755	22	179	20	5.62	15212	2034.29	22	20	1.298	1.942	0.533	0.397	1.473	0.696	0.8	1.558	0.927988	0.475772	0.960044	0.790073	0.870467	0.983411	0.989384	0.533998	3.65134e+08	1.20263e+09	4.73933e+08	7.72052e+08	1.49922e+09	1.94623e+08	1.88208e+08	1.13717e+09	1.04369e+09	2.92108e+08	High	High	High
Msil_1027	MSIL_RS05305	-8.34013e+18	FALSE	High	IsMasterProtein	2501034062_Msil_1027	conserved_hypothetical_protein	0	12.717	7	2	6	2	422	44.2	8.88	120	10.59	2	2	0.606	3.608	4.342	8.671	2.269	0.635	5.592	1.866	0.518299	0.0776411	0.913572	0.31614	0.755966	0.996388	0.944315	0.741465	3478.43	3309.09	2107.2	1773.74	6399.08	15104.5	18272.1	4024.58	4061.25	19451	High	High	High
Msil_1028	MSIL_RS05310	5.50277e+18	FALSE	High	IsMasterProtein	2501034063_Msil_1028	CBS_domain_containing_membrane_protein	0	95.489	46	10	85	10	226	24.3	4.93	1579	144.83	10	10	1.002	0.756	0.899	0.811	0.899	1.111	1.055	0.722	0.997514	0.960589	0.989214	0.972172	0.98802	0.984488	0.989384	0.990048	4.20554e+06	3.76062e+06	4.21568e+06	5.20954e+06	3.93597e+06	3.78287e+06	3.42074e+06	4.68281e+06	4.37198e+06	4.4364e+06	High	High	High
Msil_1074	MSIL_RS05535	8.90818e+18	FALSE	High	IsMasterProtein	2501034110_Msil_1074	peptidase_C15_pyroglutamyl_peptidase_I	0	12.706	5	1	6	1	286	30.5	11.5	129	9.45	1	1	0.758	0.823	0.7	0.894	0.171	0.208	0.768	0.381	0.822245	0.977101	0.960044	0.96614	0.398795	0.706744	0.949378	0.538515	22693.5	10356	17212.8	27169.8	22362.6	15885.7	15390.3	4656.12	4662.35	17430.9	High	High	High
Msil_1029	MSIL_RS05320	7.74186e+18	FALSE	High	IsMasterProtein	2501034064_Msil_1029	conserved_hypothetical_protein	0	43.009	41	2	35	2	88	8.9	10.51	775	69.23	2	2	2.106	0.582	11.052	4.85	5.313	12.541	9.128	2.029	0.204419	0.780344	0.265227	0.594049	0.0596565	0.00121666	0.414873	0.422746	137083	276550	288647	136305	79265.6	1.5151e+06	1.39981e+06	724126	994051	1.25131e+06	High	High	High
Msil_1076	MSIL_RS05545	5.37267e+18	FALSE	Medium	IsMasterProtein	2501034112_Msil_1076	conserved_hypothetical_protein	0.041	2.168	7	1	6	1	100	10.5	7.94	37	7.8	1	1	0.541	1.1	0.576	1.303	1.02	0.719	1.054	1.558	0.301278	0.988949	0.954337	0.994952	0.975018	0.996388	0.974788	0.769606	102553	67516.9	55456.5	43347.3	47696.9	59089.6	72247.4	44202.5	34310.6	108057	High	High	High
Msil_1037	MSIL_RS05355	3.33395e+18	FALSE	High	IsMasterProtein	2501034072_Msil_1037	NADH_dehydrogenase_(quinone)	0	19.705	6	3	13	3	497	51.1	9.45	62	16.72	3	3	1.608	1.295	8	4.05	1.624	1.232	4.336	0.82	0.73598	0.946069	0.642196	0.781288	0.875907	0.962248	0.959888	0.99718	8482.97	8147.6	13640.2	9934.8	12863.1	67861.2	55247.5	16135.3	15851.2	36783.1	High	High	High
Msil_1038	MSIL_RS05360	5.83651e+18	FALSE	High	IsMasterProtein	2501034073_Msil_1038	NADH/Ubiquinone/plastoquinone_(complex_I)	0	13.257	3	2	14	2	544	55.5	8.16	174	18.12	2	2	1.908	2.883	6.539	4.331	2.032	0.659	6.352	1.607	0.426867	0.16058	0.680078	0.691985	0.755966	0.999879	0.884711	0.760337	30776.1	39702.7	58730.1	24703.4	71231.2	201236	254339	50202.7	46922.2	195502	High	High	High
Msil_1039	MSIL_RS05365	-8.29487e+18	FALSE	High	IsMasterProtein	2501034074_Msil_1039	plasmid_stabilization_system	0.001	5.754	24	2	4	2	83	9.4	9.69	32	5.81	2	2	1.085	0.698	2.397	2.041	1.034	1.448	2.382	0.976	0.998563	0.938705	0.960044	0.948034	0.964751	0.925156	0.988958	0.99718	180027	242711	195349	248588	173583	431594	398627	257139	251270	428911	High	High	High
Msil_1040	MSIL_RS05370	7.83945e+18	FALSE	High	IsMasterProtein	2501034075_Msil_1040	transcriptional_regulator,_XRE_family	0	44.493	61	7	39	7	137	14.6	4.96	552	61.58	7	5	0.898	1.122	2.236	1.956	1.156	0.978	2.439	1.244	0.974487	0.968117	0.960044	0.948034	0.940401	0.996388	0.974788	0.912605	1.01182e+06	1.7123e+06	908632	1.37672e+06	1.544e+06	2.26274e+06	1.77768e+06	1.59124e+06	1.51049e+06	2.46792e+06	High	High	High
Msil_1041	MSIL_RS05375	1.97949e+18	FALSE	High	IsMasterProtein	2501034076_Msil_1041	protein_of_unknown_function_DUF900_hydrolase_family_protein	0	13.693	10	3	10	3	405	43.7	6.46	129	15.65	3	3	1.775	1.676	4.824	2.856	0.922	0.678	6.75	1.219	0.548947	0.732981	0.883495	0.89887	0.983466	0.996881	0.876089	0.94477	16532.2	50665.6	29351.8	41558	69644.5	79756.5	83840.8	38325.1	47237.3	111601	High	High	High
Msil_1042	MSIL_RS05380	-2.75528e+18	FALSE	High	IsMasterProtein	2501034077_Msil_1042	Lysophospholipase	0	33.971	16	6	22	6	487	53.4	9.5	174	32.01	6	6	1.681	1.922	4.329	3.401	2.035	0.888	4.839	1.295	0.599326	0.568931	0.913572	0.790073	0.746721	0.984209	0.944315	0.915021	36879.4	44911.2	61983.7	34667.3	66624.3	159658	210818	70541.8	59188.3	178452	High	High	High
Msil_1043	MSIL_RS05385	-5.59511e+18	FALSE	High	IsMasterProtein	2501034078_Msil_1043	membrane_protein_of_uknown_function_UCP014873	0	136.343	49	12	479	12	187	19.1	4.84	6627	612.07	12	10	1.109	0.908	1.955	1.653	0.862	0.857	2.231	0.626	0.989075	0.997239	0.973712	0.966949	0.996454	0.999879	0.944315	0.898583	1.12677e+08	1.1457e+08	1.2494e+08	1.83045e+08	1.66183e+08	2.20269e+08	2.06555e+08	1.57755e+08	1.4238e+08	2.51416e+08	High	High	High
Msil_1044	MSIL_RS05390	-2.39059e+18	FALSE	High	IsMasterProtein	2501034079_Msil_1044	Predicted_permease	0	8.904	8	3	14	3	345	37.6	9.32	150	19	3	3	1.459	2.136	2.467	1.994	1.917	0.768	2.682	1.051	0.793508	0.432716	0.960044	0.948034	0.768654	0.996388	0.987205	0.99514	101856	49730.7	148633	47295.9	101017	251232	296370	90667.2	77550.7	273198	High	High	High
Msil_1045	MSIL_RS05395	-8.16271e+18	FALSE	High	IsMasterProtein	2501034080_Msil_1045	Patatin	0	117.5	41	13	144	13	346	37.8	5.35	1910	239.22	13	12	1.717	1.274	2.32	1.519	1.222	0.97	2.419	0.837	0.491841	0.938705	0.960044	0.98362	0.936706	0.996388	0.973473	0.99718	2.20849e+06	3.59849e+06	3.7923e+06	4.30046e+06	5.47732e+06	5.12477e+06	5.76106e+06	5.25553e+06	5.31258e+06	5.343e+06	High	High	High
Msil_1046	MSIL_RS05400	5.11248e+18	FALSE	High	IsMasterProtein	2501034081_Msil_1046	hypothetical_protein	0	41.778	16	7	25	7	449	47	6.76	192	38.72	7	6	1.363	2.267	1.5	1.06	1.028	0.315	1.401	0.817	0.872438	0.300911	0.989657	0.994952	0.966947	0.674999	0.99999	0.99718	954491	756968	1.30137e+06	926228	2.09948e+06	1.43145e+06	1.37899e+06	952500	660607	1.33765e+06	High	High	High
Msil_1047	MSIL_RS05405	-1.28661e+18	FALSE	High	IsMasterProtein	2501034082_Msil_1047	acriflavin_resistance_protein	0	22.332	7	6	16	6	1021	110.6	5.8	74	25.3	6	6	1.978	1.997	5.855	2.984	1.199	0.479	4.6	0.726	0.339365	0.475772	0.731196	0.837783	0.939404	0.977721	0.944315	0.9731	59542.4	55364.3	117762	76283	152366	348619	351346	91426	72976	273882	High	High	High
Msil_1048	MSIL_RS05410	6.46891e+18	FALSE	High	IsMasterProtein	2501034083_Msil_1048	efflux_transporter,_RND_family,_MFP_subunit	0	130.548	54	18	129	18	367	39.1	5.67	1852	232.13	18	18	1.655	0.916	2.561	1.467	1.255	1.456	2.598	1.229	0.548947	0.998163	0.960044	0.984935	0.928438	0.953247	0.944315	0.861368	4.82694e+06	1.00716e+07	7.99028e+06	8.19371e+06	7.50898e+06	1.23604e+07	1.17226e+07	1.02856e+07	1.09301e+07	1.2542e+07	High	High	High
Msil_1051	MSIL_RS05425	-2.76606e+18	FALSE	High	IsMasterProtein	2501034086_Msil_1051	pyridine_nucleotide-disulfide_oxidoreductase_family	0	98.175	36	13	110	13	474	51	9.54	1700	192.08	13	13	0.554	0.46	1.579	2.914	1.232	3.639	0.524	0.596	0.291772	0.475772	0.989214	0.837783	0.927467	0.264237	0.941602	0.877495	5.09545e+06	1.21678e+06	2.82391e+06	2.04098e+06	938459	8.04557e+06	8.22844e+06	2.51407e+06	3.41469e+06	2.67174e+06	High	High	High
Msil_1094	MSIL_RS05635	-2.55596e+18	FALSE	High	IsMasterProtein	2501034130_Msil_1094	protein_of_unknown_function_DUF239	0.007	3.841	2	1	34	1	443	47.1	8.51	327	46.58	1	1	0.915	1.452	0.818	0.803	0.504	0.207	2.162	0.738	0.986109	0.830223	0.985937	0.967306	0.928438	0.30444	0.987205	0.99514	1.06778e+06	690712	976680	935388	1.35839e+06	873821	784057	471200	280720	2.30867e+06	High	High	High
Msil_1052	MSIL_RS05435	-3.84419e+18	FALSE	High	IsMasterProtein	2501034088_Msil_1052	Predicted_secreted_protein	0.003	4.59	23	2	5	2	78	8.2	8.84	41	7.05	2	2	1.594	1.208	2.831	1.914	0.863	0.72	2.688	0.713	0.599326	0.947217	0.948025	0.950739	0.987948	0.996388	0.974788	0.981883	310766	343941	495391	482123	582198	879888	948376	416161	419364	835259	High	High	High
Msil_1054	MSIL_RS05445	-2.29643e+18	FALSE	High	IsMasterProtein	2501034090_Msil_1054	protein_of_unknown_function_DUF971	0	27.944	30	3	12	3	132	14.6	7.56	248	23.38	3	3	0.863	1.019	0.69	0.813	0.912	0.969	0.832	0.988	0.956228	0.997239	0.969592	0.972401	0.981116	0.983411	0.974788	0.995703	847250	318606	731189	322575	328669	584573	594296	294179	318537	704550	High	High	High
Msil_1056	MSIL_RS05455	-3.40578e+18	FALSE	High	IsMasterProtein	2501034092_Msil_1056	cold-shock_DNA-binding_domain_protein	0	24.284	49	6	55	4	70	7.4	5.97	328	30.23	6	4	0.817	0.535	0.625	0.588	0.842	1.28	0.689	0.881	0.902052	0.677172	0.960044	0.929976	0.989966	0.957848	0.959888	0.999726	1.49826e+06	979397	1.22335e+06	1.11118e+06	594665	936838	719730	935375	761073	1.03174e+06	High	High	High
Msil_1098	MSIL_RS05655	2.031e+18	FALSE	Low	IsMasterProtein	2501034134_Msil_1098	hypothetical_protein	0.057	1.873	5	1	1	1	299	33.2	8.1		0		1																											Not Found	Not Found	Not Found
Msil_1061	MSIL_RS05475	-3.93357e+18	FALSE	High	IsMasterProtein	2501034097_Msil_1061	glycosidase_PH1107-related	0	57.066	24	10	48	10	433	48	6.64	416	50.6	10	9	0.954	1.15	1.36	1.21	0.983	0.655	1.475	0.767	0.989012	0.967779	0.989657	0.994952	0.977153	0.977721	0.99999	0.99514	1.25231e+06	1.36292e+06	1.19425e+06	1.77758e+06	2.04449e+06	1.70291e+06	1.44455e+06	1.74785e+06	1.33976e+06	1.84666e+06	High	High	High
Msil_1063	MSIL_RS05480	-8.3752e+18	FALSE	High	IsMasterProtein	2501034099_Msil_1063	signal_transduction_histidine_kinase	0	34.645	19	7	54	7	358	38.8	5.6	462	91.05	7	7	1.006	0.626	2.386	2.531	0.611	0.902	2.941	1.389	0.99962	0.85014	0.960044	0.89887	0.968088	0.996388	0.959888	0.863478	790002	1.26525e+06	795023	911173	570101	1.8847e+06	2.01253e+06	556558	514040	2.3237e+06	High	High	High
Msil_1066	MSIL_RS05495	3.99116e+18	FALSE	High	IsMasterProtein	2501034102_Msil_1066	nucleotide-binding_protein-like_protein	0	116.766	47	13	142	13	364	38.2	7.4	2032	235.47	12	12	1.619	1.141	1.854	1.043	0.983	0.856	1.97	0.914	0.575412	0.968117	0.979818	0.994952	0.983343	0.998673	0.974788	0.99718	5.74906e+06	7.19157e+06	9.30987e+06	7.8677e+06	8.9806e+06	1.06561e+07	9.71441e+06	7.7359e+06	7.69168e+06	1.1327e+07	High	High	High
Msil_1102	MSIL_RS05675	1.21372e+18	FALSE	High	IsMasterProtein	2501034138_Msil_1102	metal_dependent_phosphohydrolase,_HD_region	0	18.361	7	1	12	1	220	24.6	6.74	314	23.58	1	1	0.76	0.396	3.247	3.614	1.24	2.955	2.926	0.836	0.822245	0.373593	0.960044	0.823288	0.948711	0.501284	0.988958	0.99718	8978.48	6701.66	6819.95	8013.39	3169.92	29152.1	24649.3	9939.85	9365.72	26271.8	High	High	High
Msil_1067	MSIL_RS05500	2.69293e+18	FALSE	High	IsMasterProtein	2501034103_Msil_1067	extracellular_solute-binding_protein_family_3	0	76.875	43	10	80	10	294	32	6.27	549	96.04	9	9	1.013	1.453	1.426	1.415	1.592	0.945	1.439	1.597	0.99962	0.830223	0.989657	0.985333	0.820244	0.996388	0.99999	0.641459	1.95889e+06	3.71501e+06	1.98415e+06	2.32696e+06	3.38184e+06	2.79339e+06	2.80688e+06	3.70463e+06	3.19451e+06	2.81957e+06	High	High	High
Msil_1068	MSIL_RS05505	-9.05376e+18	FALSE	High	IsMasterProtein	2501034104_Msil_1068	6-phosphogluconate_dehydrogenase_NAD-binding	0	127.874	47	13	228	13	288	30	6.68	3330	360.31	13	13	1.177	0.867	1.315	0.99	1.29	1.225	0.907	0.671	0.989012	0.994687	0.989657	0.988776	0.92257	0.970788	0.997627	0.94477	1.86576e+07	1.49512e+07	2.19563e+07	2.22795e+07	1.93107e+07	2.45376e+07	2.17434e+07	2.87299e+07	2.36647e+07	1.69236e+07	High	High	High
Msil_1069	MSIL_RS05510	-1.42229e+18	FALSE	High	IsMasterProtein	2501034105_Msil_1069	Transglycosylase-associated_protein	0	14.038	13	2	37	2	96	10.3	10.9	459	52.78	2	2	1.46	0.888	5.294	2.887	1.744	1.705	6.45	0.817	0.768762	0.997239	0.764409	0.837783	0.762906	0.820121	0.650861	0.99718	337174	454852	492141	556463	494377	1.78501e+06	1.42071e+06	970240	843099	2.17461e+06	High	High	High
Msil_1075	MSIL_RS05540	5.11403e+18	FALSE	High	IsMasterProtein	2501034111_Msil_1075	protein_of_unknown_function_DUF900_hydrolase_family_protein	0.004	4.209	4	2	4	2	415	43.5	6.81	31	4.87	2	2	0.979	1.102	2.421	2.654	0.676	0.41	2.993	1.003	0.989012	0.988684	0.960044	0.916459	0.987948	0.970788	0.987205	0.99718	55245	56905.8	54086	56717.3	62529.3	133722	143543	38348.2	25664.8	165364	High	High	High
Msil_1077	MSIL_RS05550	-3.20813e+18	FALSE	High	IsMasterProtein	2501034113_Msil_1077	phosphoadenosine_phosphosulfate_reductase	0	13.031	9	2	8	2	263	29.1	6.54	158	14.18	2	2	1.124	0.642	5.036	3.5	0.618	0.454	4.967	1.338	0.99393	0.885101	0.858639	0.822003	0.9818	0.977721	0.944315	0.915021	20545.2	23228.7	23102.7	17364.4	11155.1	103460	80865.2	10731.6	5063.18	102049	High	High	High
Msil_1080	MSIL_RS05565	7.79644e+18	FALSE	High	IsMasterProtein	2501034116_Msil_1080	sulfate_ABC_transporter,_ATPase_subunit	0	30.775	12	4	19	4	363	39.7	7.05	295	33.84	4	3	1.077	0.389	1.568	1.015	0.081	0.17	1.436	0.731	0.99962	0.294792	0.989214	0.993804	0.0237059	0.578323	0.997627	0.988214	447457	194071	481885	265451	103227	701596	489310	21615.9	17506.1	642551	High	High	High
Msil_1081	MSIL_RS05570	-4.35602e+18	FALSE	High	IsMasterProtein	2501034117_Msil_1081	SNARE_associated_Golgi_protein	0	19.146	25	5	22	5	217	23	9.45	231	32.04	5	5	1.9	3.06	9.058	5.306	2.614	1.042	6.069	1.859	0.328539	0.0874548	0.408768	0.533094	0.517555	0.977721	0.675074	0.505232	127137	135099	241516	72679.6	222423	1.15163e+06	1.28136e+06	190002	231751	771647	High	High	High
Msil_1082	MSIL_RS05575	4.67801e+18	FALSE	High	IsMasterProtein	2501034118_Msil_1082	SNARE_associated_Golgi_protein	0	6.912	13	3	12	3	205	22.1	9.7	87	7.4	3	3	2.185	2.671	2.017	0.977	1.317	0.434	2.257	1.141	0.168465	0.149546	0.970357	0.988776	0.911281	0.963754	0.989384	0.957297	246904	150370	539510	131829	352051	498074	526870	173684	152913	557180	High	High	High
Msil_1084	MSIL_RS05585	-4.88394e+17	FALSE	High	IsMasterProtein	2501034120_Msil_1084	beta-lactamase_domain_protein	0	21.776	12	2	10	2	302	32.4	6	106	19.65	2	2	1.026	0.864	0.991	0.757	0.426	0.31	1.355	0.522	0.99962	0.991598	0.989214	0.950739	0.898235	0.902578	0.989384	0.760337	119832	74861.9	122926	143545	123966	118801	93030.6	61104	38480.1	162397	High	High	High
Msil_1085	MSIL_RS05590	-6.08658e+18	FALSE	High	IsMasterProtein	2501034121_Msil_1085	protein_of_unknown_function_DUF1499	0	23.056	19	4	16	4	257	26.9	10.46	201	24.31	4	4	1.619	1.443	3.985	2.674	0.852	0.797	6.106	1.666	0.624251	0.86033	0.913572	0.887654	0.987948	0.996388	0.750009	0.634338	70325.3	127674	113845	76647	110605	280226	304439	65325.7	88122.1	429380	High	High	High
Msil_1086	MSIL_RS05595	7.80276e+18	FALSE	High	IsMasterProtein	2501034122_Msil_1086	chaperone_DnaJ_domain_protein	0	258.475	72	21	308	21	324	33.5	9.31	4356	515.03	21	21	1.241	0.614	1.669	1.08	1.468	1.985	1.758	1.289	0.95709	0.830223	0.989214	0.994952	0.873281	0.767993	0.974788	0.783415	9.26935e+06	1.31004e+07	1.14993e+07	1.01624e+07	6.23939e+06	1.54722e+07	1.24174e+07	1.49157e+07	1.23874e+07	1.62996e+07	High	High	High
Msil_1088	MSIL_RS05605	-5.95608e+18	FALSE	High	IsMasterProtein	2501034124_Msil_1088	pyridoxamine_5'-phosphate_oxidase	0	51.671	25	4	17	4	204	23	8.88	383	40.16	4	4	0.798	0.591	0.454	0.466	0.713	1.167	0.555	0.777	0.866315	0.786063	0.938935	0.837783	0.987948	0.977721	0.944315	0.99514	2.24067e+06	1.57907e+06	1.78766e+06	2.03104e+06	1.20015e+06	1.01637e+06	832204	1.44788e+06	1.39998e+06	1.24413e+06	High	High	High
Msil_1089	MSIL_RS05610	3.0434e+18	FALSE	High	IsMasterProtein	2501034125_Msil_1089	NUDIX_hydrolase	0	34.933	50	7	61	7	155	16.5	5.15	848	105.8	7	6	1.571	0.716	0.669	0.399	0.48	0.637	0.772	0.569	0.624251	0.946069	0.960044	0.790073	0.875907	0.977721	0.974788	0.859667	1.98603e+06	2.04829e+06	3.11939e+06	3.59962e+06	2.57635e+06	1.32847e+06	1.24405e+06	1.7285e+06	1.6402e+06	1.53354e+06	High	High	High
Msil_1090	MSIL_RS05615	-2.02951e+18	FALSE	High	IsMasterProtein	2501034126_Msil_1090	conserved_hypothetical_protein_TIGR02301	0	14.202	18	3	13	3	229	24	9.35	138	18.16	3	3	0.866	0.816	1.148	1.124	0.509	0.351	1.851	1.239	0.956228	0.977101	0.993726	0.994952	0.936706	0.850948	0.994155	0.934687	332116	628204	287528	506897	413587	381428	323152	258144	145347	614901	High	High	High
Msil_1091	MSIL_RS05620	-1.30809e+17	FALSE	High	IsMasterProtein	2501034127_Msil_1091	peptidase_S58_DmpA	0	52.06	29	8	52	8	328	33.3	6.38	685	71.08	8	6	0.95	1.167	0.866	0.703	0.956	0.66	1.409	0.789	0.989012	0.960589	0.989214	0.953214	0.983466	0.977721	0.99999	0.99718	2.03251e+06	2.59349e+06	1.9306e+06	3.28885e+06	3.83912e+06	1.76114e+06	1.35734e+06	3.14542e+06	2.53229e+06	2.86394e+06	High	High	High
Msil_1092	MSIL_RS05625	-7.41653e+18	FALSE	High	IsMasterProtein	2501034128_Msil_1092	cytochrome_c_class_I	0	38.07	17	6	50	6	333	34.8	6.24	519	79.68	6	6	1.007	0.783	1.217	1.23	0.952	1.317	1.527	1.089	0.99962	0.968117	0.995199	0.994952	0.978551	0.970788	0.99999	0.976717	1.57377e+06	2.14088e+06	1.58405e+06	1.96604e+06	1.53847e+06	1.91498e+06	1.94806e+06	1.87261e+06	2.02543e+06	2.40298e+06	High	High	High
Msil_1093	MSIL_RS05630	2.53996e+18	FALSE	High	IsMasterProtein	2501034129_Msil_1093	DNA/RNA_non-specific_endonuclease	0	36.641	11	7	23	7	720	78.3	5.64	335	33.52	7	6	0.923	1.325	1.667	1.714	0.859	0.578	3.604	1.263	0.989012	0.928816	0.989657	0.979801	0.987948	0.996388	0.959888	0.897441	84704.7	99329.2	78153.8	78673.4	104275	141239	133980	67543.7	60311.4	305310	High	High	High
Msil_1095	MSIL_RS05640	-5.91709e+18	FALSE	High	IsMasterProtein	2501034131_Msil_1095	adenylosuccinate_lyase	0	189.264	44	19	345	19	435	48.4	6.77	4476	538.77	19	19	0.892	0.35	0.503	0.669	0.592	2.256	0.693	0.899	0.961737	0.186211	0.948025	0.948034	0.948498	0.567321	0.987205	0.99718	5.80419e+07	3.26439e+07	5.17622e+07	3.63306e+07	1.27064e+07	2.9184e+07	3.46369e+07	2.15045e+07	2.86594e+07	4.02156e+07	High	High	High
Msil_1096	MSIL_RS05645	-7.66832e+18	FALSE	High	IsMasterProtein	2501034132_Msil_1096	conserved_hypothetical_protein	0	87.865	51	11	132	11	211	23.1	5.12	1895	243.43	11	11	1.112	0.79	0.28	0.251	0.282	0.428	0.408	0.462	0.989012	0.968117	0.792262	0.535891	0.42378	0.842543	0.899726	0.580452	1.89395e+07	6.21287e+06	2.10672e+07	1.34483e+07	1.06277e+07	5.29692e+06	5.29804e+06	3.78962e+06	4.55192e+06	7.72035e+06	High	High	High
Msil_1097	MSIL_RS05650	-6.84354e+18	FALSE	High	IsMasterProtein	2501034133_Msil_1097	Predicted_esterase_of_the_alpha/beta_hydrolase_fold	0	64.846	68	7	171	7	183	19.6	5.1	2221	228.94	7	7	1.03	0.715	0.762	0.671	0.691	1.049	0.885	0.501	0.99962	0.946069	0.979818	0.948034	0.978551	0.990191	0.989384	0.701902	9.78144e+06	5.77628e+06	1.00733e+07	1.15182e+07	8.23844e+06	7.44936e+06	6.76273e+06	7.95645e+06	8.64181e+06	8.66084e+06	High	High	High
Msil_1099	MSIL_RS05660	-6.54719e+18	FALSE	High	IsMasterProtein	2501034135_Msil_1099	dihydroorotase,_multifunctional_complex_type	0	91.082	35	14	172	14	442	47.7	6.49	1561	242.39	13	13	0.773	0.735	0.901	0.663	0.97	1.067	0.75	0.233	0.821235	0.946069	0.989214	0.948034	0.983466	0.983411	0.989384	0.0115248	3.83363e+07	9.96325e+06	2.96487e+07	4.26816e+07	3.13666e+07	3.45537e+07	1.96495e+07	4.14009e+07	3.34566e+07	2.87353e+07	High	High	High
Msil_1100	MSIL_RS05665	-4.47188e+17	FALSE	High	IsMasterProtein	2501034136_Msil_1100	folate-binding_protein_YgfZ	0	98.225	43	15	259	15	279	29.8	6.15	3841	426.34	15	14	0.957	0.593	1.012	1.123	0.801	1.599	0.989	0.927	0.989012	0.792543	0.989657	0.994952	0.989966	0.858301	0.99999	0.99718	2.00093e+07	1.7109e+07	1.91447e+07	1.84619e+07	1.095e+07	2.02403e+07	2.1502e+07	1.47935e+07	1.75042e+07	1.97863e+07	High	High	High
Msil_1101	MSIL_RS05670	1.94893e+18	FALSE	High	IsMasterProtein	2501034137_Msil_1101	DNA-3-methyladenine_glycosylase_I	0	28.326	31	6	33	6	198	22	8.25	462	52.15	6	6	0.795	0.31	1.552	2.033	0.93	4.038	1.401	0.84	0.859671	0.106008	0.989214	0.948034	0.983466	0.191526	0.99999	0.99718	2.94865e+06	1.65694e+06	2.34408e+06	1.97219e+06	611375	4.57595e+06	4.76536e+06	1.83351e+06	2.46849e+06	4.13219e+06	High	High	High
Msil_1103	MSIL_RS05680	-5.00118e+18	FALSE	High	IsMasterProtein	2501034139_Msil_1103	Predicted_protein_tyrosine_phosphatase	0	7.079	12	2	10	2	170	18.5	6.19	83	10.2	2	2	0.752	0.858	0.046	0.085	0.362	0.426	0.078	0.55	0.815974	0.991598	0.00682692	0.0256088	0.891198	0.974159	0.0186354	0.888173	39053.5	6164.65	29386.3	11208.1	9619.05	1784.33	2510.7	4053.71	4101.27	3044.23	High	High	High
Msil_1104	MSIL_RS05685	-1.64185e+18	FALSE	High	IsMasterProtein	2501034140_Msil_1104	exodeoxyribonuclease_VII,_small_subunit	0	37.293	67	5	53	5	85	9.1	4.56	538	80.33	5	4	0.98	0.987	1.129	0.951	0.96	0.804	1.018	0.676	0.989012	0.997239	0.991169	0.988327	0.983466	0.996388	0.989384	0.953665	3.72404e+06	3.22933e+06	3.64822e+06	4.77406e+06	4.71018e+06	4.20621e+06	3.4686e+06	4.58524e+06	3.78805e+06	3.79106e+06	High	High	High
Msil_1132	MSIL_RS05835	2.78747e+18	FALSE	Medium	IsMasterProtein	2501034169_Msil_1132	conserved_hypothetical_protein	0.037	2.244	5	1	4	1	144	16.4	5.17	0	1.98	1	1	0.493	0.644	5.553	7.137	3.134	4.048	3.682	1.384	0.213581	0.885101	0.751385	0.369629	0.299432	0.30379	0.96672	0.838898	64932.2	141207	31985.4	102057	65772.9	360551	228277	319880	266245	239062	High	High	High
Msil_1105	MSIL_RS05690	5.62671e+18	FALSE	High	IsMasterProtein	2501034141_Msil_1105	conserved_hypothetical_protein	0	57.816	41	6	273	6	175	17.6	8.15	2823	376.78	6	6	0.974	1.13	1.355	1.305	1.035	0.794	1.689	0.808	0.989012	0.968117	0.989657	0.991438	0.977153	0.996388	0.974788	0.99718	1.49013e+07	1.84081e+07	1.45087e+07	2.27766e+07	2.57312e+07	2.01904e+07	1.89397e+07	2.35709e+07	2.04328e+07	2.51621e+07	High	High	High
Msil_1106	MSIL_RS05695	-3.6663e+18	FALSE	High	IsMasterProtein	2501034142_Msil_1106	fumarylacetoacetate_(FAA)_hydrolase	0	111.006	36	7	110	7	229	24.3	5.06	1669	221.91	7	7	0.977	0.594	1.252	1.177	0.856	1.303	1.574	0.859	0.989012	0.795658	0.991403	0.994952	0.997057	0.970788	0.988958	0.99718	7.6555e+06	1.25016e+07	7.47838e+06	1.45479e+07	8.64195e+06	9.58737e+06	8.80244e+06	1.24542e+07	1.12569e+07	1.20484e+07	High	High	High
Msil_1107	MSIL_RS05700	-8.4406e+18	FALSE	High	IsMasterProtein	2501034143_Msil_1107	hypothetical_protein	0	60.478	14	10	42	10	694	73.6	6	529	73.31	10	9	0.928	1.882	1.109	1.285	0.489	0.122	1.716	0.686	0.989012	0.510657	0.991169	0.994748	0.877067	0.0457977	0.989384	0.960875	2.41895e+06	2.45993e+06	2.24432e+06	3.58531e+06	6.74869e+06	2.68154e+06	2.88487e+06	1.75213e+06	820653	4.15159e+06	High	High	High
Msil_1108	MSIL_RS05705	-9.02859e+18	FALSE	High	IsMasterProtein	2501034144_Msil_1108	hypothetical_protein	0	11.267	18	3	19	3	177	18.9	8	134	27.33	3	3	1.232	0.975	2.143	1.385	1.177	1.105	2.817	0.824	0.960375	0.997239	0.960044	0.988327	0.942354	0.977195	0.974788	0.99718	312019	465856	384498	565119	551051	668753	532406	665297	608942	878897	High	High	High
Msil_1139	MSIL_RS05870	4.42114e+18	FALSE	High	IsMasterProtein	2501034176_Msil_1139	hypothetical_protein	0	10.788	9	1	4	1	153	16.3	8.4	122	9	1	1	0.252	0.518	0.719	2.072	0.29	0.722	0.59	0.575	0.00135177	0.683312	0.960044	0.963317	0.809878	0.996388	0.941602	0.921385	4328.78	1776.53	1090.39	3092.07	1602.13	3111.33	2259.45	898.221	1156.26	2552	Not Found	High	Not Found
Msil_1109	MSIL_RS05710	6.5076e+18	FALSE	High	IsMasterProtein	2501034145_Msil_1109	glycyl-tRNA_synthetase,_beta_subunit	0	155.948	36	27	180	27	737	80.3	5.71	2192	262.29	27	25	0.658	0.832	0.42	0.714	0.537	0.882	0.557	1.046	0.545784	0.988684	0.913572	0.953214	0.921781	0.999101	0.959888	0.958575	1.65285e+07	7.88588e+06	1.08686e+07	7.54125e+06	6.27702e+06	6.94316e+06	7.76557e+06	4.04994e+06	5.53567e+06	9.20362e+06	High	High	High
Msil_1111	MSIL_RS05725	2.10755e+18	FALSE	High	IsMasterProtein	2501034147_Msil_1111	glycyl-tRNA_synthetase,_alpha_subunit	0	118.704	43	15	207	15	322	35.9	5.19	2139	293.52	15	15	0.75	0.506	0.407	0.589	0.6	1.709	0.479	0.827	0.77736	0.602151	0.913572	0.931039	0.952012	0.860293	0.944315	0.998403	1.84002e+07	9.81647e+06	1.38032e+07	1.18761e+07	6.01241e+06	7.4814e+06	8.13567e+06	7.13035e+06	1.02727e+07	8.8196e+06	High	High	High
Msil_1113	MSIL_RS05735	2.21587e+18	FALSE	High	IsMasterProtein	2501034149_Msil_1113	methyltransferase_small	0	35.078	35	7	28	7	257	26.3	8.37	270	46.34	7	7	0.889	0.883	1.003	1.043	0.694	0.895	1.277	1.154	0.960375	0.997239	0.989657	0.994952	0.987948	0.996388	0.989384	0.96466	434384	495907	386267	429701	379424	435829	402864	298301	339414	554835	High	High	High
Msil_1114	MSIL_RS05740	6.52055e+18	FALSE	High	IsMasterProtein	2501034150_Msil_1114	Protein_of_unknown_function_(DUF2007).	0	36.72	47	4	25	4	74	8	4.54	340	45.51	4	4	1.079	0.735	1.463	1.128	1.016	1.565	1.755	0.839	0.99962	0.946069	0.989657	0.995732	0.966671	0.887952	0.989384	0.99718	1.38115e+06	1.54608e+06	1.48977e+06	1.84224e+06	1.35346e+06	2.02006e+06	1.67997e+06	1.87241e+06	2.11828e+06	2.42327e+06	High	High	High
Msil_1115	MSIL_RS05745	6.36578e+18	FALSE	High	IsMasterProtein	2501034151_Msil_1115	Polyprenyl_synthetase	0	44.214	23	7	53	7	337	36.2	5.36	611	87.07	7	7	1.122	0.879	1.207	1.071	0.395	0.393	1.635	1.385	0.989012	0.997239	0.99699	0.994952	0.821758	0.850948	0.992348	0.856289	1.91048e+06	1.45824e+06	2.14263e+06	1.05326e+06	925480	2.30628e+06	2.29507e+06	416388	363289	3.12424e+06	High	High	High
Msil_1117	MSIL_RS05755	-3.56288e+18	FALSE	High	IsMasterProtein	2501034153_Msil_1117	TPR_repeat-containing_protein	0	197.832	41	29	258	29	585	63.8	6	3152	418.52	29	28	0.998	0.864	1.597	1.789	0.647	0.634	1.955	1.067	0.997031	0.992084	0.989214	0.959907	0.964751	0.977721	0.959888	0.94477	1.65253e+07	1.60466e+07	1.64973e+07	1.50375e+07	1.29872e+07	2.63843e+07	2.9521e+07	9.72891e+06	8.23648e+06	3.23131e+07	High	High	High
Msil_1118	MSIL_RS05760	-1.74164e+18	FALSE	High	IsMasterProtein	2501034154_Msil_1118	4-(cytidine_5'-diphospho)-2-C-methyl-D-erythritol_kinase	0	73.962	37	10	155	10	291	30.6	9.28	1274	201.17	10	10	1.071	0.627	0.651	0.728	0.659	1.542	1.012	1.787	0.99962	0.852414	0.960044	0.95397	0.98025	0.877823	0.988958	0.579068	1.53138e+06	1.9293e+06	1.63997e+06	1.07943e+06	676915	996590	1.19331e+06	711810	1.04408e+06	1.54971e+06	High	High	High
Msil_1119	MSIL_RS05765	-3.8535e+18	FALSE	High	IsMasterProtein	2501034155_Msil_1119	Activator_of_Hsp90_ATPase_1_family_protein	0	23.571	29	5	30	5	148	17.5	6.89	229	47.05	5	5	0.883	0.892	2.325	2.279	1.894	2.133	1.685	1.167	0.960375	0.997239	0.960044	0.926521	0.657074	0.671583	0.99999	0.94477	791251	1.4741e+06	698849	1.2635e+06	1.12738e+06	1.83994e+06	1.59256e+06	2.39255e+06	2.40467e+06	1.33301e+06	High	High	High
Msil_1120	MSIL_RS05770	3.65286e+18	FALSE	High	IsMasterProtein	2501034156_Msil_1120	transcriptional_regulator,_ArsR_family	0	14.163	20	2	6	2	112	12.2	8.59	64	6.8	2	2	1.131	1.117	0.754	0.764	0.714	0.598	1.064	0.872	0.989012	0.972883	0.960044	0.952844	0.987948	0.996388	0.974788	0.998257	128127	106577	144862	122268	136616	96599.8	110697	87240.6	81762.9	136275	High	High	High
Msil_1122	MSIL_RS05785	1.10603e+18	FALSE	High	IsMasterProtein	2501034159_Msil_1122	class_II_aldolase/adducin_family_protein	0	25.557	25	4	12	4	221	23.9	6.05	239	24.29	4	4	1.142	0.86	1.627	1.113	1.033	0.865	1.787	0.565	0.989012	0.991598	0.989214	0.994952	0.964751	0.996388	0.99999	0.84172	133486	139156	152418	246111	211670	217220	169690	254224	183033	238524	High	High	High
Msil_1123	MSIL_RS05790	8.40889e+17	FALSE	High	IsMasterProtein	2501034160_Msil_1123	2-dehydro-3-deoxyphosphogluconate_aldolase/4-hydroxy-2-oxoglutarate_aldolase	0	59.203	28	6	45	6	214	22.4	7.84	746	74.03	6	4	0.879	0.718	1.717	1.678	0.799	0.417	1.487	0.731	0.95709	0.946069	0.985937	0.96614	0.989966	0.820067	0.997627	0.99514	4.00017e+06	3.36895e+06	3.51613e+06	4.6116e+06	3.31142e+06	6.87028e+06	5.89923e+06	3.68535e+06	1.38113e+06	5.94704e+06	High	High	High
Msil_1124	MSIL_RS05795	4.09816e+18	FALSE	High	IsMasterProtein	2501034161_Msil_1124	6-phosphogluconate_dehydratase	0	200.478	42	24	244	24	603	63.3	6.54	3151	388.99	23	22	0.695	0.716	1.622	2.535	0.986	1.534	1.54	1.058	0.625209	0.946069	0.989214	0.89887	0.982502	0.88206	0.984379	0.94477	1.3516e+07	1.88618e+07	9.39499e+06	1.78338e+07	1.27621e+07	2.19253e+07	2.38119e+07	1.75814e+07	1.9571e+07	2.08161e+07	High	High	High
Msil_1125	MSIL_RS05800	3.55791e+18	FALSE	High	IsMasterProtein	2501034162_Msil_1125	glucose-6-phosphate_1-dehydrogenase	0	195.562	58	30	209	30	490	54.4	6.4	2217	329.37	30	30	0.433	0.674	0.693	2.004	0.804	1.758	0.768	1.435	0.0566191	0.911439	0.969592	0.948034	0.989966	0.842543	0.989384	0.679578	2.13112e+07	9.9161e+06	9.2321e+06	6.91182e+06	4.66144e+06	1.47612e+07	1.84982e+07	5.5541e+06	8.19308e+06	1.6374e+07	High	High	High
Msil_1126	MSIL_RS05805	4.61529e+18	FALSE	High	IsMasterProtein	2501034163_Msil_1126	Leucyl_aminopeptidase	0	182.15	46	18	268	18	491	51.1	5.19	3369	446.73	18	18	0.926	0.767	1.553	2.022	1.134	1.899	1.649	1.497	0.989012	0.963867	0.989214	0.948034	0.959322	0.808032	0.987205	0.615973	8.26996e+06	7.94456e+06	7.66181e+06	5.30805e+06	4.07296e+06	1.28436e+07	1.54915e+07	6.01739e+06	7.7327e+06	1.36373e+07	High	High	High
Msil_1127	MSIL_RS05810	6.76363e+18	FALSE	High	IsMasterProtein	2501034164_Msil_1127	NLP/P60_protein	0	91.824	58	13	135	13	286	30.9	6.38	1489	182.79	13	13	0.749	0.416	0.676	1.147	0.555	1.763	0.986	1.138	0.773303	0.366497	0.960126	0.999865	0.927467	0.850948	0.989384	0.937198	3.90715e+06	4.46774e+06	2.92592e+06	3.92604e+06	1.63288e+06	2.63986e+06	3.35675e+06	2.18059e+06	2.87878e+06	3.85142e+06	High	High	High
Msil_1128	MSIL_RS05815	6.04234e+18	FALSE	High	IsMasterProtein	2501034165_Msil_1128	peptide_deformylase	0	35.704	26	6	31	6	196	22	6.15	273	41.03	6	6	1.096	0.759	0.585	0.461	0.41	0.418	0.853	0.763	0.996257	0.960589	0.960044	0.837783	0.812482	0.837813	0.974788	0.99514	2.83614e+06	2.2474e+06	3.10849e+06	2.94642e+06	2.23565e+06	1.6592e+06	1.43211e+06	1.2078e+06	935051	2.42026e+06	High	High	High
Msil_1129	MSIL_RS05820	2.38657e+18	FALSE	High	IsMasterProtein	2501034166_Msil_1129	methionyl-tRNA_formyltransferase	0	66.552	38	10	57	10	312	32.4	6.71	763	97.79	10	10	0.774	0.993	0.638	0.985	0.481	0.554	0.885	1.544	0.822245	0.997239	0.960044	0.988776	0.92257	0.974159	0.974788	0.769606	1.12109e+06	1.02816e+06	868025	665934	661251	715768	855016	320626	366649	991920	High	High	High
Msil_1161	MSIL_RS05985	9.19362e+18	FALSE	High	IsMasterProtein	2501034198_Msil_1161	Creatininase	0	15.404	5	1	8	1	268	29	4.88	125	15.65	1	1	0.735	0.377	7.948	9.589	5.909	19.117	4.925	4.597	0.77736	0.300911	0.523791	0.167221	0.0280686	7.74344e-05	0.908443	0.00683448	74235.3	453551	54545.5	98655.9	37223.4	590023	523056	582992	711616	365585	High	High	High
Msil_1130	MSIL_RS05825	-1.54267e+18	FALSE	High	IsMasterProtein	2501034167_Msil_1130	tRNA_pseudouridine_synthase_A	0	43.361	29	7	40	7	248	27.7	7.01	353	60.08	7	7	1.128	1.142	0.414	0.404	0.586	0.417	0.581	0.474	0.989012	0.968117	0.913572	0.797039	0.964751	0.882863	0.921912	0.694854	630255	377662	710895	797102	909944	261086	287243	466863	379289	366459	High	High	High
Msil_1131	MSIL_RS05830	1.05834e+18	FALSE	High	IsMasterProtein	2501034168_Msil_1131	transcriptional_regulator,_AraC_family	0	11.926	13	3	8	3	342	37.6	8.7	63	14.07	3	3	1.224	1.003	0.695	0.487	0.207	0.203	0.99	0.237	0.986109	0.997239	0.960044	0.829304	0.517918	0.700473	0.974788	0.0545442	44128.4	18041.6	53994.7	76241	76467.3	30682.2	26313.4	15772.6	15532.5	43688.4	High	High	High
Msil_1133	MSIL_RS05840	-8.94222e+18	FALSE	High	IsMasterProtein	2501034170_Msil_1133	protein_of_unknown_function_DUF152	0	38.029	25	6	25	6	261	27.8	6.8	271	42.76	5	6	0.622	0.657	0.849	1.559	0.853	1.357	1.186	1.318	0.460422	0.894033	0.989214	0.982493	0.987948	0.925156	0.992838	0.883639	1.48143e+06	773753	921722	587102	385964	1.25826e+06	1.43737e+06	500545	523847	1.75633e+06	High	High	High
Msil_1134	MSIL_RS05845	8.29245e+18	FALSE	High	IsMasterProtein	2501034171_Msil_1134	protein_of_unknown_function_DUF185	0	50.119	30	9	66	9	369	39.6	5.47	1038	107.74	9	9	0.997	0.915	1.634	1.962	1.103	1.501	2.204	1.538	0.996671	0.997867	0.989214	0.948034	0.954743	0.925156	0.974788	0.723165	2.04241e+06	2.22902e+06	2.03697e+06	1.44935e+06	1.32681e+06	3.33695e+06	3.99579e+06	1.59875e+06	1.9909e+06	4.50244e+06	High	High	High
Msil_1136	MSIL_RS05855	-1.4312e+17	FALSE	High	IsMasterProtein	2501034173_Msil_1136	protein_of_unknown_function_DUF526	0	43.82	64	7	136	7	88	9.8	5.1	1362	198.64	7	7	1.071	0.966	1.16	0.962	1.326	1.161	1.106	0.944	0.99962	0.998437	0.994861	0.988701	0.913007	0.974159	0.99999	0.99514	1.53938e+07	2.35564e+07	1.64791e+07	2.49604e+07	2.41013e+07	1.78518e+07	1.58597e+07	3.30961e+07	2.79781e+07	1.70289e+07	High	High	High
Msil_1138	MSIL_RS05865	-1.22819e+18	FALSE	High	IsMasterProtein	2501034175_Msil_1138	pyrroline-5-carboxylate_reductase	0	98.687	44	11	103	11	273	27.2	5.48	1995	149.48	11	9	1.228	0.737	1.076	0.839	0.549	0.809	1.394	0.712	0.960375	0.946069	0.989657	0.979801	0.92257	0.996388	0.99999	0.977088	2.62852e+06	3.1451e+06	3.22706e+06	4.41727e+06	3.25485e+06	2.82718e+06	2.70705e+06	2.42608e+06	2.63284e+06	3.66512e+06	High	High	High
Msil_1140	MSIL_RS05875	1.57684e+18	FALSE	High	IsMasterProtein	2501034177_Msil_1140	transcriptional_regulator,_TetR_family	0	213.897	86	22	587	22	242	26.5	5.21	7519	854.91	22	21	1.112	1.281	1.839	1.634	1.014	0.67	1.976	1.101	0.989012	0.935465	0.979818	0.967928	0.978551	0.977721	0.959888	0.924868	4.51327e+07	5.48809e+07	5.02025e+07	4.986e+07	6.38874e+07	8.29814e+07	8.20376e+07	5.05504e+07	4.27899e+07	8.91943e+07	High	High	High
Msil_1141	MSIL_RS05880	6.81409e+18	FALSE	High	IsMasterProtein	2501034178_Msil_1141	FxsA_cytoplasmic_membrane_protein	0	8.215	13	2	6	2	168	18.1	10.95	41	10.64	2	1	1.043	0.846	2.925	2.874	1.083	1.232	2.327	0.546	0.99962	0.988949	0.960044	0.887654	0.964751	0.954138	0.992838	0.80302	52740	34903.8	54989.2	63945.6	54073.4	154291	158029	69256.1	66640	122713	High	High	High
Msil_1142	MSIL_RS05885	-1.59793e+18	FALSE	High	IsMasterProtein	2501034179_Msil_1142	import_inner_membrane_translocase_subunit_Tim44	0	97.105	54	13	114	13	239	25.7	5.54	1265	155.33	13	13	1.042	0.66	2.967	3.108	1.042	1.856	2.914	0.887	0.99962	0.896936	0.94666	0.819747	0.977153	0.842543	0.944844	0.99718	2.79646e+06	2.99338e+06	2.91511e+06	3.37391e+06	2.2255e+06	8.29706e+06	9.06046e+06	3.5145e+06	4.12983e+06	8.14762e+06	High	High	High
Msil_1144	MSIL_RS05895	4.67923e+18	FALSE	High	IsMasterProtein	2501034181_Msil_1144	Smr_protein/MutS2	0	19.721	21	3	12	3	200	21.5	11.33	249	20.85	3	3	1.249	0.791	1.656	1.353	0.834	1.024	1.658	1.335	0.956228	0.968117	0.989214	0.990025	0.987948	0.974159	0.99999	0.863478	135162	184572	168853	138207	109299	223808	228541	115290	111955	224094	High	High	High
Msil_1145	MSIL_RS05900	6.61813e+18	FALSE	High	IsMasterProtein	2501034182_Msil_1145	protein_of_unknown_function_DUF1025	0	56.147	29	6	121	6	141	15.9	4.44	1527	199.63	6	6	0.961	1.072	1.007	1.132	0.767	0.646	1.764	0.785	0.989012	0.987488	0.989657	0.996857	0.987948	0.974159	0.989384	0.99718	3.98958e+06	4.16173e+06	3.83272e+06	5.29923e+06	5.67981e+06	4.01608e+06	4.338e+06	4.06367e+06	3.67075e+06	7.03868e+06	High	High	High
Msil_1174	MSIL_RS06050	-8.31238e+18	FALSE	Medium	IsMasterProtein	2501034211_Msil_1174	FOG:_TPR_repeat_SEL1_subfamily_protein-like_protein	0.021	2.625	1	1	2	1	405	45.3	6.42	27		1		0.632	1.614	1.797	3.501	0.369	0.116	3.884	0.871	0.548947	0.770262	0.989657	0.825605	0.877067	0.295006	0.967153	0.99718	18954.4	26448.5	11974.8	30350	48999.6	34068	41925.9	11204.5	5674.34	73625.8	High	High	High
Msil_1146	MSIL_RS05905	-2.60084e+18	FALSE	High	IsMasterProtein	2501034183_Msil_1146	Cupin_2_conserved_barrel_domain_protein	0	43.489	50	5	68	5	131	14.2	6.25	800	99.28	5	5	1.674	1.515	5.077	2.996	1.754	1.003	2.898	1.08	0.530423	0.780344	0.792262	0.833699	0.756236	0.996388	0.951775	0.977088	1.24973e+06	2.26897e+06	2.09145e+06	2.10081e+06	3.18344e+06	6.34473e+06	6.26639e+06	3.68508e+06	3.19305e+06	3.62174e+06	High	High	High
Msil_1147	MSIL_RS05910	-5.61463e+18	FALSE	High	IsMasterProtein	2501034184_Msil_1147	3-isopropylmalate_dehydratase,_small_subunit	0	150.36	65	13	119	13	201	22.3	5.67	1833	211.64	13	13	0.916	0.854	0.694	0.67	0.602	0.712	0.614	1.132	0.98698	0.991598	0.969592	0.948034	0.952012	0.983411	0.959888	0.94477	8.90284e+06	4.10688e+06	8.15882e+06	3.62807e+06	3.10011e+06	6.17541e+06	5.46394e+06	2.1857e+06	2.20879e+06	5.46659e+06	High	High	High
Msil_1148	MSIL_RS05915	4.32881e+18	FALSE	High	IsMasterProtein	2501034185_Msil_1148	coenzyme_PQQ_biosynthesis_protein_B	0	30.516	14	4	61	4	299	31.9	5.24	544	89.07	4	4	0.48	0.661	1.374	2.955	0.78	1.252	2.23	1.588	0.127257	0.896936	0.989657	0.835705	0.987948	0.974159	0.944844	0.554446	7.87415e+06	9.07015e+06	3.78232e+06	5.71086e+06	3.77477e+06	1.08225e+07	1.11766e+07	4.45338e+06	4.72767e+06	1.75596e+07	High	High	High
Msil_1149	MSIL_RS05920	2.9901e+18	FALSE	High	IsMasterProtein	2501034186_Msil_1149	coenzyme_PQQ_biosynthesis_protein_C	0	153.737	42	14	275	14	253	28.6	6.54	5448	336.44	14	13	0.527	0.572	0.646	1.345	0.437	0.52	1.664	0.923	0.219637	0.748272	0.960044	0.988776	0.812482	0.942789	0.974788	0.99718	1.75442e+07	1.73061e+07	9.2407e+06	1.8748e+07	1.07164e+07	1.13398e+07	1.24296e+07	8.19458e+06	5.57262e+06	2.91927e+07	High	High	High
Msil_1150	MSIL_RS05925	-1.65722e+18	FALSE	High	IsMasterProtein	2501034187_Msil_1150	coenzyme_PQQ_synthesis_D	0	87.644	68	10	173	10	102	11	5.55	2374	236.42	10	9	0.725	0.945	0.703	0.887	1.136	1.048	1.877	1.513	0.705618	0.999832	0.970357	0.984935	0.959322	0.98466	0.96672	0.572962	2.41932e+07	4.23734e+07	1.75424e+07	2.7999e+07	2.6468e+07	1.69965e+07	1.5557e+07	3.1806e+07	2.77342e+07	4.53989e+07	High	High	High
Msil_1182	MSIL_RS06090	3.53995e+18	FALSE	High	IsMasterProtein	2501034219_Msil_1182	hypothetical_protein	0	9.118	20	1	6	1	89	9.3	9.98	98	10.08	1	1	3.312	1.208	11.611	2.919	1.363	1.36	11.199	1.306	0.0281217	0.963867	0.385985	0.899635	0.928438	0.926434	0.615979	0.933135	2979.65	13207	9869.02	10113.3	12212.8	34597.6	28812	13788.9	16614.5	33369.5	High	High	High
Msil_1151	MSIL_RS05930	-4.9012e+18	FALSE	High	IsMasterProtein	2501034188_Msil_1151	coenzyme_PQQ_biosynthesis_protein_E	0	92.664	38	12	73	12	373	40	6.61	1316	138.59	12	12	0.709	0.708	0.566	1.028	0.625	0.421	1.301	2.13	0.662292	0.946069	0.960044	0.994748	0.966361	0.855045	0.99999	0.23281	5.43143e+06	5.88439e+06	3.85121e+06	2.76265e+06	1.95713e+06	3.07382e+06	3.9579e+06	1.72559e+06	823589	7.06749e+06	High	High	High
Msil_1152	MSIL_RS05935	-1.26376e+18	FALSE	High	IsMasterProtein	2501034189_Msil_1152	pyruvate_ferredoxin/flavodoxin_oxidoreductase	0	11.368	2	2	8	2	1171	126.6	7.52	125	13.2	2	2	0.981	0.891	1.921	1.866	0.116	0.264	3.228	0.428	0.989012	0.997239	0.989214	0.972428	0.197836	0.842543	0.984379	0.579068	15285.9	17850.1	14999.3	41711.4	37173.2	29358.1	27993.3	4839.11	9808.72	49341.4	High	High	High
Msil_1153	MSIL_RS05940	6.72858e+17	FALSE	High	IsMasterProtein	2501034190_Msil_1153	Indole-3-glycerol-phosphate_synthase	0	73.723	33	10	54	10	281	30	5.25	668	73.03	10	8	0.815	0.87	0.634	0.784	0.904	0.97	0.763	1.22	0.900875	0.995898	0.960044	0.96614	0.984023	0.996388	0.974788	0.915933	3.70601e+06	2.08578e+06	3.01915e+06	1.70931e+06	1.48671e+06	2.34842e+06	2.36835e+06	1.54453e+06	1.44243e+06	2.82692e+06	High	High	High
Msil_1154	MSIL_RS05945	6.74122e+18	FALSE	High	IsMasterProtein	2501034191_Msil_1154	Homospermidine_synthase	0	200.617	40	20	268	20	476	52.9	5.6	3422	394.15	20	18	0.536	1.169	0.213	0.457	0.742	0.981	0.276	3.021	0.238913	0.960589	0.643514	0.837783	0.984023	0.996388	0.662296	0.0119974	1.55378e+08	5.65045e+07	8.32263e+07	1.87035e+07	2.18646e+07	3.30768e+07	3.80117e+07	1.38799e+07	2.14401e+07	4.28746e+07	High	High	High
Msil_1157	MSIL_RS05960	8.88701e+17	FALSE	High	IsMasterProtein	2501034194_Msil_1157	Orn/DAP/Arg_decarboxylase_2	0	12.423	9	4	19	4	376	41.2	5.64	146	14.93	4	3	0.5	0.295	0.782	1.608	0.033	0.066	1.077	0.191	0.169681	0.0826732	0.980239	0.979801	2.0842e-05	0.0450494	0.975876	0.0201625	313294	214667	156788	1.12556e+06	331897	244899	252180	37016.1	21901.9	337289	High	High	High
Msil_1158	MSIL_RS05970	-8.06785e+18	FALSE	High	IsMasterProtein	2501034195_Msil_1158	periplasmic_glucan_biosynthesis_protein_MdoG	0	327.986	68	27	544	26	527	59	6.37	6513	962.34	27	27	1.154	0.695	1	0.828	0.698	1.078	0.855	0.448	0.989012	0.935465	0.989657	0.977798	0.978551	0.980218	0.992348	0.511895	3.48794e+07	1.95643e+07	4.0237e+07	4.36232e+07	3.03025e+07	3.48806e+07	3.33147e+07	3.04395e+07	3.26699e+07	2.98217e+07	High	High	High
Msil_1160	MSIL_RS05980	4.97974e+18	FALSE	High	IsMasterProtein	2501034197_Msil_1160	conserved_hypothetical_protein	0	83.639	37	12	79	12	284	31.7	5.76	1087	127.59	11	11	0.523	0.974	0.675	1.409	0.584	0.922	0.773	1.31	0.217066	0.997239	0.960044	0.985438	0.964751	0.996388	0.974788	0.877495	4.48353e+06	2.16865e+06	2.34419e+06	1.65596e+06	1.61261e+06	3.02565e+06	3.30206e+06	966732	1.48707e+06	3.46731e+06	High	High	High
Msil_1162	MSIL_RS05990	7.06488e+18	FALSE	High	IsMasterProtein	2501034199_Msil_1162	NMT1/THI5_like_domain_protein	0	102.676	53	15	127	15	344	37.7	7.53	1500	218.26	15	15	1.033	0.446	1.432	1.34	1.35	2.931	1.016	0.512	0.99962	0.444387	0.989657	0.988776	0.903301	0.401686	0.997627	0.769606	7.9104e+06	5.43612e+06	8.17215e+06	1.06084e+07	4.73341e+06	1.13311e+07	1.09469e+07	1.43242e+07	1.38754e+07	8.03867e+06	High	High	High
Msil_1163	MSIL_RS05995	4.74911e+18	FALSE	High	IsMasterProtein	2501034200_Msil_1163	ABC_transporter_related	0	24.742	23	5	24	5	257	27.5	5.68	346	39.17	5	5	1.264	0.941	2.394	1.786	1.17	1.4	1.76	0.947	0.956228	0.999832	0.960044	0.960647	0.936706	0.926434	0.99999	0.99718	246402	212364	311330	224262	210975	589810	556114	262393	295279	433573	High	High	High
Msil_1164	MSIL_RS06000	-5.0425e+18	FALSE	High	IsMasterProtein	2501034201_Msil_1164	binding-protein-dependent_transport_systems_inner_membrane_component	0	21.294	10	2	12	2	260	27.2	10.07	178	22.32	2	2	2.044	1.778	7.818	4.072	1.605	1.3	4.756	0.853	0.377724	0.675994	0.642196	0.781288	0.877067	0.942444	0.956487	0.99718	10284.6	10680.9	21023.2	12520.4	22265.3	80406.8	85596.2	20096.5	28954.8	48909.9	High	High	High
Msil_1165	MSIL_RS06005	-1.89699e+18	FALSE	High	IsMasterProtein	2501034202_Msil_1165	PfkB_domain_protein	0	147.552	41	17	202	17	335	35.4	4.91	3042	333.71	17	17	0.842	0.989	0.921	1.225	0.723	0.697	0.845	0.669	0.929456	0.997239	0.989214	0.994952	0.983466	0.983411	0.991805	0.94477	1.88137e+07	1.02872e+07	1.5845e+07	1.53805e+07	1.52054e+07	1.73237e+07	1.94052e+07	1.11202e+07	1.05957e+07	1.58978e+07	High	High	High
Msil_1166	MSIL_RS06010	8.47159e+18	FALSE	High	IsMasterProtein	2501034203_Msil_1166	filamentation_induced_by_cAMP_protein_Fic	0	33.333	15	3	24	3	252	27.8	6.35	312	45.01	3	3	0.942	1.17	2.305	3.293	1.086	1.101	1.925	1.405	0.989012	0.960589	0.960044	0.790073	0.959216	0.974159	0.992348	0.859667	431407	287788	406345	204876	239766	994449	1.33795e+06	222560	263889	830632	High	High	High
Msil_1167	MSIL_RS06015	7.94918e+18	FALSE	High	IsMasterProtein	2501034204_Msil_1167	5-aminolevulinic_acid_synthase	0	21.747	13	4	21	4	439	47.8	6.62	77	27.96	3	4	0.98	0.835	4.058	7.12	0.518	0.397	4.045	0.754	0.989012	0.984086	0.913572	0.418433	0.964751	0.970788	0.970938	0.99514	7231.15	6585.89	7083.28	8738.44	7295.75	29342.8	50432.5	4523.28	2893.59	29246.9	High	High	High
Msil_1168	MSIL_RS06020	2.65705e+18	FALSE	High	IsMasterProtein	2501034205_Msil_1168	NAD-dependent_epimerase/dehydratase	0	55.131	29	8	57	8	337	37.7	6.93	522	101.2	8	8	1.107	1.042	0.492	0.521	0.443	0.467	0.572	0.37	0.990489	0.991598	0.94666	0.899165	0.819551	0.87079	0.944315	0.288223	5.89152e+06	2.60976e+06	6.52254e+06	7.04949e+06	7.34668e+06	2.89831e+06	3.39813e+06	3.12465e+06	3.42839e+06	3.36966e+06	High	High	High
Msil_1169	MSIL_RS06025	-2.65853e+18	FALSE	High	IsMasterProtein	2501034206_Msil_1169	conserved_hypothetical_protein	0	73.791	33	13	88	13	373	39.6	5.49	1173	133.4	12	13	1.337	1.049	0.121	0.096	0.143	0.141	0.154	0.25	0.900959	0.991598	0.236019	0.048886	0.0546777	0.0533921	0.100459	0.061588	4.47293e+06	958093	5.98033e+06	3.83509e+06	4.02258e+06	541251	571337	549520	566857	688984	High	High	High
Msil_1170	MSIL_RS06030	3.20437e+18	FALSE	High	IsMasterProtein	2501034207_Msil_1170	protein_of_unknown_function_DUF344	0	77.868	42	12	81	12	278	32.4	9.04	1000	133.61	12	11	0.586	0.995	2.192	2.669	0.789	0.457	3.486	1.465	0.362917	0.997239	0.960044	0.880645	0.997057	0.886691	0.876089	0.769606	3.23589e+06	2.89002e+06	1.89693e+06	1.97237e+06	1.9633e+06	7.09218e+06	5.06369e+06	1.55691e+06	897528	1.12809e+07	High	High	High
Msil_1171	MSIL_RS06035	-7.02934e+18	FALSE	High	IsMasterProtein	2501034208_Msil_1171	conserved_hypothetical_protein	0	129.387	63	12	282	12	158	17.7	6.09	3424	413.43	12	11	0.725	0.681	1.755	2.221	1.104	1.731	2.157	0.936	0.705618	0.923112	0.985937	0.93314	0.964751	0.815982	0.95007	0.99514	2.71245e+07	3.90885e+07	1.96621e+07	4.17754e+07	2.84486e+07	4.76166e+07	4.36611e+07	4.61321e+07	4.92551e+07	5.8494e+07	High	High	High
Msil_1173	MSIL_RS06045	-2.75337e+17	FALSE	High	IsMasterProtein	2501034210_Msil_1173	GTP-binding_protein_LepA	0	75.859	23	11	99	11	601	66.4	5.92	1095	135.97	11	11	1.71	0.753	0.858	0.579	0.484	0.654	1.173	0.785	0.499331	0.9583	0.989214	0.926521	0.873602	0.977721	0.99999	0.99718	7.06672e+06	5.40051e+06	1.20827e+07	6.88052e+06	5.18444e+06	6.06047e+06	6.99786e+06	3.32905e+06	3.39015e+06	8.29222e+06	High	High	High
Msil_1175		-8.35634e+18	FALSE	High	IsMasterProtein	2501034212_Msil_1175	hypothetical_protein	0.001	5.327	12	2	8	2	131	14.2	10.49	32	8.59	2	2	1.107	1.395	6.27	7.326	1.837	1.571	5.382	1.835	0.991877	0.885101	0.663639	0.303941	0.755966	0.889368	0.781832	0.526275	127773	210013	141398	114475	159697	801137	1.03591e+06	210250	250938	687669	High	High	High
Msil_1176	MSIL_RS06060	-5.74196e+18	FALSE	High	IsMasterProtein	2501034213_Msil_1176	conserved_hypothetical_protein	0	53.425	54	7	69	7	146	16	9.03	648	105.62	7	7	1.403	0.856	4.022	3.084	2.05	2.578	3.281	1.099	0.825757	0.991598	0.900191	0.822003	0.630689	0.578323	0.944315	0.96457	2.16113e+06	2.64916e+06	3.03247e+06	2.41072e+06	2.06246e+06	8.69224e+06	9.35327e+06	4.9416e+06	5.31738e+06	7.0915e+06	High	High	High
Msil_1178	MSIL_RS06070	-5.6341e+18	FALSE	High	IsMasterProtein	2501034215_Msil_1178	protein_of_unknown_function_DUF1476	0	152.458	78	9	464	9	105	11.6	6.18	8614	928.16	9	9	1.252	0.498	0.979	0.666	1.107	2.122	1.066	0.677	0.956228	0.573662	0.989657	0.948034	0.964751	0.626168	0.99999	0.955749	5.42876e+07	5.24026e+07	6.79923e+07	7.74079e+07	3.85565e+07	5.31493e+07	4.52882e+07	8.569e+07	8.18051e+07	5.78693e+07	High	High	High
Msil_1179	MSIL_RS06075	2.12727e+17	FALSE	High	IsMasterProtein	2501034216_Msil_1179	phosphoribosylaminoimidazole-succinocarboxamide_synthase	0	97.648	45	12	100	12	264	30.3	5.96	1626	175.84	12	11	1.302	0.89	1.448	0.755	0.963	0.8	1.729	1.154	0.923669	0.997239	0.989657	0.96614	0.983466	0.996388	0.989384	0.94477	2.91645e+06	3.26822e+06	3.79681e+06	2.8332e+06	2.52201e+06	4.22209e+06	2.86645e+06	2.72783e+06	2.01751e+06	5.04295e+06	High	High	High
Msil_1180	MSIL_RS06080	2.6488e+18	FALSE	High	IsMasterProtein	2501034217_Msil_1180	phosphoribosylformylglycinamidine_synthase,_purS	0	40.662	61	5	63	5	79	8.6	5.4	736	99.73	5	5	1.035	1.032	0.522	0.468	0.778	0.649	0.608	0.621	0.99962	0.992084	0.960044	0.837783	0.987948	0.977721	0.974788	0.896011	3.45673e+07	2.02285e+07	3.57728e+07	3.25542e+07	3.35934e+07	1.80603e+07	1.67247e+07	2.53341e+07	2.17991e+07	2.10089e+07	High	High	High
Msil_1181	MSIL_RS06085	-8.44272e+18	FALSE	High	IsMasterProtein	2501034218_Msil_1181	phosphoribosylformylglycinamidine_synthase_I	0	49.659	44	7	42	7	231	24.6	6.61	656	76.27	7	7	1.049	0.565	0.905	0.927	0.836	1.767	0.859	0.705	0.99962	0.737356	0.989214	0.984935	0.989966	0.84469	0.974877	0.9731	3.23407e+06	1.70795e+06	3.39126e+06	2.42306e+06	1.37004e+06	2.92524e+06	3.14332e+06	2.02632e+06	2.42092e+06	2.77725e+06	High	High	High
Msil_1184	MSIL_RS06100	6.0281e+18	FALSE	High	IsMasterProtein	2501034221_Msil_1184	phosphoribosylformylglycinamidine_synthase_II	0	210.018	45	27	298	27	735	77.1	5.17	4368	499.11	27	26	1.059	0.538	0.535	0.56	0.532	0.993	0.582	0.544	0.99962	0.683312	0.960044	0.926521	0.911281	0.99633	0.974788	0.769606	4.48759e+07	1.77992e+07	4.75322e+07	3.27026e+07	1.76031e+07	2.40153e+07	2.66211e+07	1.73983e+07	1.74877e+07	2.61004e+07	High	High	High
Msil_1185	MSIL_RS06105	7.8974e+18	FALSE	High	IsMasterProtein	2501034222_Msil_1185	BolA_family_protein	0	57.838	71	6	50	6	77	8.4	6.79	520	46.51	6	4	1.056	0.234	1.913	1.549	1.83	7.034	1.616	0.959	0.99962	0.0209669	0.978715	0.98362	0.723867	0.0232416	0.989384	0.99514	5.46233e+06	5.41756e+06	5.77063e+06	5.6476e+06	1.31892e+06	1.04512e+07	8.94071e+06	1.03354e+07	9.27736e+06	8.82594e+06	High	High	High
Msil_1186	MSIL_RS06110	4.17356e+18	FALSE	High	IsMasterProtein	2501034223_Msil_1186	glutaredoxin-like_protein	0	91.852	62	6	133	6	112	12.3	5.1	1501	191.15	6	5	1.192	0.58	1.55	1.509	1.285	1.666	1.691	1.158	0.986109	0.764147	0.989214	0.98362	0.923832	0.837927	0.974788	0.883639	1.87544e+07	1.63978e+07	2.23539e+07	1.41584e+07	8.20518e+06	2.90604e+07	3.37379e+07	1.81882e+07	1.36696e+07	3.17088e+07	High	High	High
Msil_1187	MSIL_RS06115	-4.15066e+18	FALSE	High	IsMasterProtein	2501034224_Msil_1187	Redoxin_domain_protein	0	38.463	31	7	41	7	225	23.6	8.46	452	59.75	7	6	2.141	1.446	1.703	0.785	1.241	0.788	1.924	0.907	0.188588	0.830982	0.986021	0.96614	0.928438	0.996388	0.989384	0.99718	856712	989105	1.83447e+06	1.09063e+06	1.57686e+06	1.45935e+06	1.43928e+06	1.35313e+06	1.24284e+06	1.64798e+06	High	High	High
Msil_1188	MSIL_RS06120	-1.67721e+18	FALSE	High	IsMasterProtein	2501034225_Msil_1188	argininosuccinate_lyase	0	166.439	49	19	233	19	466	49.7	6.1	3382	362.79	19	19	0.478	0.55	0.408	0.919	0.628	2.157	0.403	1.032	0.1227	0.704905	0.913572	0.984935	0.964185	0.606307	0.944315	0.960875	5.10185e+07	1.70503e+07	2.43773e+07	1.65198e+07	9.0787e+06	2.08111e+07	2.24138e+07	1.03712e+07	1.95851e+07	2.05549e+07	High	High	High
Msil_1189	MSIL_RS06125	3.67141e+18	FALSE	High	IsMasterProtein	2501034226_Msil_1189	phospholipase/Carboxylesterase	0	26.406	15	3	20	3	221	23.1	6.2	312	30.77	3	3	1.871	0.655	1.906	1.149	0.623	1.319	1.542	0.827	0.352163	0.889375	0.979073	0.9997	0.978551	0.930738	0.99999	0.99718	376983	508167	705455	614174	402471	718677	810758	382737	530990	581295	High	High	High
Msil_1190	MSIL_RS06130	-4.01458e+18	FALSE	High	IsMasterProtein	2501034227_Msil_1190	transcriptional_regulator,_LysR_family	0	62.456	37	11	87	11	308	33	9.29	701	99.04	11	10	0.533	0.434	1.102	2.003	0.364	0.429	1.384	0.647	0.232947	0.415932	0.991169	0.948034	0.672646	0.850948	0.992838	0.929017	6.75245e+06	3.27221e+06	3.60059e+06	5.06034e+06	2.19774e+06	7.43895e+06	7.21331e+06	1.84342e+06	943471	9.34829e+06	High	High	High
Msil_1191	MSIL_RS06135	-2.25977e+18	FALSE	High	IsMasterProtein	2501034228_Msil_1191	Inositol_phosphatase/fructose-16-bisphosphatase	0	200.611	63	20	516	20	352	38	5.6	7799	938.17	20	20	0.816	0.371	0.759	1.077	0.571	3.316	0.792	1.131	0.900959	0.242654	0.979818	0.994952	0.934517	0.203892	0.989384	0.898583	5.34569e+07	5.06955e+07	4.36025e+07	4.48143e+07	1.66258e+07	4.0555e+07	4.69431e+07	2.55676e+07	5.51322e+07	4.2313e+07	High	High	High
Msil_1192	MSIL_RS06140	1.99862e+18	FALSE	High	IsMasterProtein	2501034229_Msil_1192	Phosphoribulokinase	0	48.43	23	5	23	5	304	34.9	6.92	270	33.21	5	5	0.956	0.824	0.874	0.923	0.844	1.504	1.274	0.816	0.989012	0.983842	0.989214	0.984935	0.987948	0.885643	0.989384	0.99718	301829	104579	288674	128237	105632	263730	266486	108209	158864	384601	High	High	High
Msil_1193	MSIL_RS06145	-1.65015e+18	FALSE	High	IsMasterProtein	2501034230_Msil_1193	transketolase	0	318.382	51	32	637	32	667	70.2	6.42	9860	1089.09	32	31	1.101	0.736	0.926	0.816	0.921	1.181	0.843	0.511	0.991877	0.946069	0.989214	0.973916	0.987948	0.974159	0.991334	0.687254	5.59606e+07	4.24465e+07	6.15855e+07	8.30415e+07	6.11241e+07	5.18368e+07	5.02773e+07	7.64461e+07	7.21988e+07	4.71627e+07	High	High	High
Msil_1194	MSIL_RS06150	1.84066e+18	FALSE	High	IsMasterProtein	2501034231_Msil_1194	fructose-bisphosphate_aldolase,_class_II,_Calvin_cycle_subtype	0	159.864	39	16	190	16	361	39.1	6	2390	301.76	16	16	0.836	1.174	1.178	1.703	0.651	0.603	1.577	1.358	0.921935	0.960589	0.99699	0.96614	0.964751	0.970788	0.988958	0.761733	8.0804e+06	8.59375e+06	6.75709e+06	6.32872e+06	7.42966e+06	9.51656e+06	1.15063e+07	4.11927e+06	4.48132e+06	1.27398e+07	High	High	High
Msil_1195	MSIL_RS06155	4.95838e+18	FALSE	High	IsMasterProtein	2501034232_Msil_1195	Ribulose-bisphosphate_carboxylase	0	112.659	31	16	174	16	484	53.5	6.42	2051	243.4	16	14	1.161	1.109	1.597	1.371	0.774	0.653	1.722	0.303	0.989012	0.971663	0.989214	0.988327	0.987948	0.977721	0.974788	0.113823	9.54589e+06	4.93004e+06	1.10802e+07	1.62682e+07	1.8048e+07	1.52441e+07	1.51927e+07	1.25874e+07	1.17905e+07	1.64401e+07	High	High	High
Msil_1196	MSIL_RS06160	2.77991e+18	FALSE	High	IsMasterProtein	2501034233_Msil_1196	Ribulose-bisphosphate_carboxylase	0	57.699	58	8	66	8	139	16.3	5.91	955	112.4	8	7	0.966	0.921	1.727	1.677	0.761	0.866	1.552	0.296	0.989012	0.998357	0.985937	0.96614	0.989883	0.999101	0.99999	0.160375	1.4652e+06	797099	1.4149e+06	2.69711e+06	2.48389e+06	2.53006e+06	2.37287e+06	2.05177e+06	2.15181e+06	2.27423e+06	High	High	High
Msil_1197	MSIL_RS06165	-4.40029e+18	FALSE	High	IsMasterProtein	2501034234_Msil_1197	CbbX_protein	0	48.044	18	4	15	4	307	34.7	6.3	483	13.74	4	3	1.109	0.843	1.925	2.026	0.589	0.786	2.054	0.899	0.989075	0.990925	0.978373	0.948034	0.974397	0.996388	0.989384	0.99718	382380	365099	423979	405956	342168	736032	859072	239008	269094	785462	High	High	High
Msil_1198	MSIL_RS06170	-5.53808e+18	FALSE	High	IsMasterProtein	2501034235_Msil_1198	Ribulose-phosphate_3-epimerase	0	99.813	42	8	135	8	227	23.3	6.25	2101	265.38	8	7	0.636	1.338	1.481	2.422	1.516	0.907	1.913	1.267	0.493039	0.896936	0.989657	0.916459	0.855448	0.999101	0.988958	0.883639	2.00208e+06	3.08524e+06	1.27246e+06	2.43515e+06	3.25747e+06	2.96571e+06	3.08214e+06	3.69126e+06	2.95553e+06	3.82906e+06	High	High	High
Msil_1199	MSIL_RS20575	2.0087e+18	FALSE	High	IsMasterProtein	2501034236_Msil_1199	ribosomal_protein_L34	0.006	3.952	30	2	12	2	44	5.1	12.7	104	10.32	2	1	0.666	0.631	0.215	0.376	0.422	0.599	0.264	0.709	0.556897	0.853629	0.646866	0.781288	0.868519	0.977721	0.443188	0.977088	2.32122e+06	664916	1.54513e+06	937973	591510	498666	580418	395677	354485	612052	High	High	High
Msil_1200	MSIL_RS06175	4.11503e+18	FALSE	High	IsMasterProtein	2501034237_Msil_1200	ribonuclease_P_protein_component	0	8.48	14	2	8	2	150	16.6	11.63	89	10.58	2	2	1.033	0.477	0.699	0.628	0.513	1.374	0.882	0.655	0.99962	0.545643	0.960044	0.93314	0.951352	0.922402	0.959888	0.938351	204885	108625	211611	165813	79154.1	143167	132939	85067	108723	180660	High	High	High
Msil_1201	MSIL_RS06180	-8.83265e+18	FALSE	High	IsMasterProtein	2501034238_Msil_1201	60_kDa_inner_membrane_insertion_protein	0	134.834	39	20	147	20	600	66.1	8.44	1727	212.09	20	17	1.976	2.402	2.628	1.591	1.165	0.432	2.328	0.955	0.288557	0.242654	0.960044	0.977798	0.952012	0.839677	0.959888	0.99718	4.76664e+06	2.42977e+06	9.41809e+06	2.54358e+06	6.10845e+06	1.25276e+07	1.49875e+07	2.96323e+06	2.6418e+06	1.10955e+07	High	High	High
Msil_1202	MSIL_RS06185	7.5055e+18	FALSE	High	IsMasterProtein	2501034239_Msil_1202	GTP-binding_protein_HSR1-related	0	39.096	27	6	31	6	226	24.6	7.44	421	49.93	6	6	1.004	1.179	0.384	0.381	0.304	0.236	0.514	0.79	0.997514	0.960589	0.913572	0.784776	0.673084	0.467656	0.934011	0.99718	1.81131e+06	440932	1.8182e+06	558197	657974	695247	692903	169704	155362	931085	High	High	High
Msil_1203	MSIL_RS06190	6.06623e+18	FALSE	High	IsMasterProtein	2501034240_Msil_1203	acetylglutamate_kinase	0	196.276	56	15	354	15	294	30.9	5.2	5471	557.57	15	14	1.13	0.831	0.911	0.734	0.632	0.803	0.848	0.563	0.989012	0.987367	0.989214	0.958855	0.964751	0.996388	0.989384	0.812421	1.5734e+07	9.216e+06	1.77829e+07	1.63555e+07	1.35845e+07	1.43344e+07	1.3056e+07	1.03354e+07	1.09103e+07	1.33496e+07	High	High	High
Msil_1205	MSIL_RS06200	7.40473e+18	FALSE	High	IsMasterProtein	2501034242_Msil_1205	2,3,4,5-tetrahydropyridine-2,6-dicarboxylate_N-succinyltransferase	0	162.985	67	22	370	22	285	30	7.09	5164	483.99	22	20	1.049	0.929	0.439	0.368	0.727	0.662	0.633	0.63	0.99962	0.999346	0.922988	0.781288	0.983466	0.977721	0.974788	0.903381	1.11353e+08	7.13654e+07	1.1676e+08	1.13227e+08	1.05217e+08	4.8898e+07	4.29813e+07	8.22975e+07	6.96122e+07	7.04859e+07	High	High	High
Msil_1206	MSIL_RS06205	3.39388e+18	FALSE	High	IsMasterProtein	2501034243_Msil_1206	conserved_hypothetical_protein	0	7.85	12	2	5	2	167	18.8	9.76	42	8.03	2	2	1.992	1.424	2.31	1.395	0.764	0.604	2.127	0.547	0.358874	0.885743	0.970357	0.994748	0.997057	0.996388	0.998405	0.811702	40822.9	31933.2	81313.6	58354.9	83100.2	94315.1	113438	44573.6	50165.9	86823.7	High	High	High
Msil_1207	MSIL_RS06210	-2.58542e+18	FALSE	High	IsMasterProtein	2501034244_Msil_1207	Chorismate_mutase	0	51.103	49	8	43	8	290	31	6.54	586	85.7	8	8	1.247	0.609	0.628	0.624	0.275	0.553	1.022	0.928	0.956228	0.822961	0.960044	0.941613	0.556362	0.970788	0.989384	0.99718	2.36927e+06	1.7207e+06	2.95356e+06	1.85325e+06	1.12944e+06	1.48687e+06	1.8424e+06	509927	625089	2.42087e+06	High	High	High
Msil_1208	MSIL_RS06215	4.41958e+18	FALSE	High	IsMasterProtein	2501034245_Msil_1208	histidinol-phosphate_aminotransferase	0	152.125	57	18	245	18	371	39.3	6.55	3680	410.27	18	18	0.608	0.328	0.254	0.508	0.234	0.784	0.319	0.413	0.41878	0.138661	0.738828	0.894341	0.271009	0.996388	0.781832	0.405389	2.90522e+07	1.0848e+07	1.76674e+07	2.62953e+07	8.61355e+06	7.37202e+06	8.96744e+06	6.16588e+06	6.75202e+06	9.25954e+06	High	High	High
Msil_1209	MSIL_RS06220	6.43212e+18	FALSE	High	IsMasterProtein	2501034246_Msil_1209	Arogenate_dehydrogenase	0	49.104	29	10	52	10	318	33.7	5.66	709	76.62	10	9	0.841	0.812	0.677	0.763	0.646	0.979	0.761	0.823	0.929456	0.97646	0.960126	0.96614	0.978551	0.995185	0.974788	0.99718	1.90141e+06	1.01279e+06	1.59957e+06	1.23012e+06	999468	1.28671e+06	1.22035e+06	794897	978394	1.44705e+06	High	High	High
Msil_1210	MSIL_RS06225	8.10804e+18	FALSE	High	IsMasterProtein	2501034247_Msil_1210	Invasion_associated_locus_B_family_protein	0	88.223	49	7	360	7	188	19.3	6.09	4753	579.52	7	7	0.729	1.642	0.67	0.884	1.172	0.682	0.979	1.201	0.714477	0.696738	0.960044	0.984935	0.952012	0.97985	0.99999	0.861368	9.48256e+07	8.21358e+07	6.91112e+07	6.837e+07	1.12254e+08	6.3571e+07	6.11079e+07	8.00976e+07	7.65886e+07	9.28595e+07	High	High	High
Msil_1214	MSIL_RS06240	5.69469e+18	FALSE	High	IsMasterProtein	2501034251_Msil_1214	Glycine_dehydrogenase_(decarboxylating)	0	142.594	37	16	143	16	514	54.9	5.58	2047	226.25	16	14	1.612	0.196	0.108	0.058	0.144	1.02	0.164	0.319	0.581963	0.00560839	0.18169	0.0068299	0.0391343	0.996388	0.146231	0.116101	1.31237e+06	1.38649e+07	2.11489e+06	4.34135e+07	8.52566e+06	141176	122945	6.24007e+06	8.69455e+06	215238	High	High	High
Msil_1215	MSIL_RS06245	-2.63408e+18	FALSE	High	IsMasterProtein	2501034252_Msil_1215	Glycine_dehydrogenase_(decarboxylating)	0	134.235	33	15	234	15	446	48	5.69	3706	399.69	15	14	1.5	0.239	0.206	0.041	0.206	1.336	0.168	0.434	0.707253	0.0245495	0.617482	0.00112438	0.178191	0.954138	0.148419	0.458614	1.20099e+06	1.92195e+07	1.802e+06	4.42929e+07	1.05819e+07	247483	73598.2	9.10405e+06	1.41426e+07	202065	High	High	High
Msil_1216	MSIL_RS06250	-2.82655e+18	FALSE	High	IsMasterProtein	2501034253_Msil_1216	glycine_cleavage_system_H_protein	0	20.025	27	2	6	2	125	13.2	4.26	98	12.57	2	2	2.019	1.091	0.117	0.011	0.673	0.502	0.103	0.269	0.25218	0.981284	0.169477	5.07178e-08	0.987948	0.978548	0.026755	0.0856929	197868	41041.9	399452	152368	166185	23162.6	4344.03	102534	83478.5	20446.2	High	High	High
Msil_1217	MSIL_RS06255	3.31554e+18	FALSE	High	IsMasterProtein	2501034254_Msil_1217	glycine_cleavage_system_T_protein	0	43.171	28	10	44	10	377	40.1	8.78	470	56.4	10	8	1.757	1.965	0.016	0.012	0.139	0.039	0.021	0.481	0.455881	0.465387	6.85331e-05	3.36894e-07	0.081259	9.28879e-05	1.77814e-06	0.687254	3.08105e+06	862822	5.41248e+06	1.79342e+06	3.52357e+06	49623.2	66804.9	248792	137744	65796.9	High	High	High
Msil_1218	MSIL_RS06260	-1.2025e+18	FALSE	High	IsMasterProtein	2501034255_Msil_1218	conserved_hypothetical_protein	0	67.978	34	8	344	8	211	22.1	5.85	5930	552.37	8	8	0.81	0.745	2.345	2.385	1.975	2.658	2.003	1.25	0.897038	0.954304	0.960044	0.920461	0.657074	0.389451	0.959888	0.819121	4.58564e+07	5.74616e+07	3.7157e+07	4.59686e+07	3.42584e+07	1.07522e+08	8.86228e+07	9.07735e+07	9.10443e+07	9.18633e+07	High	High	High
Msil_1220	MSIL_RS06270	5.87408e+18	FALSE	High	IsMasterProtein	2501034257_Msil_1220	short-chain_dehydrogenase/reductase_SDR	0	79.228	43	10	62	10	267	28.1	9.76	937	95.5	10	9	1.552	1.349	2.969	1.872	1.448	1.106	3.043	1.12	0.653672	0.896936	0.94666	0.953214	0.870467	0.983411	0.949378	0.972109	1.07194e+06	1.22601e+06	1.66379e+06	1.09495e+06	1.47711e+06	3.18257e+06	3.1144e+06	1.58595e+06	1.63412e+06	3.26159e+06	High	High	High
Msil_1221	MSIL_RS06275	7.60822e+17	FALSE	High	IsMasterProtein	2501034258_Msil_1221	MaoC_domain_protein_dehydratase	0	56.11	64	8	42	8	148	15.4	5.86	664	74.36	8	7	1.131	0.803	0.757	0.465	0.515	0.531	1.164	0.839	0.989012	0.971663	0.979818	0.837783	0.928438	0.970788	0.989384	0.99718	1.0943e+06	1.13681e+06	1.23733e+06	1.35471e+06	1.08765e+06	828196	575905	697873	577529	1.27352e+06	High	High	High
Msil_1222	MSIL_RS06280	5.18594e+17	FALSE	High	IsMasterProtein	2501034259_Msil_1222	conserved_hypothetical_protein	0	51.527	31	7	47	7	147	15.9	4.91	835	55.01	7	5	1.544	0.766	0.919	0.504	0.387	0.512	1.353	0.705	0.660971	0.963612	0.989214	0.891817	0.724264	0.925156	0.99999	0.9731	2.79566e+06	3.5099e+06	4.3166e+06	4.97993e+06	3.81277e+06	2.56823e+06	2.17558e+06	1.92496e+06	1.95311e+06	3.78251e+06	High	High	High
Msil_1223	MSIL_RS06285	6.50484e+18	FALSE	High	IsMasterProtein	2501034260_Msil_1223	Beta-ketoacyl_synthase	0	85.188	28	9	115	9	407	42	6.16	1464	181.12	9	9	1.096	1.255	0.388	0.382	0.276	0.182	0.499	0.513	0.996257	0.946069	0.913572	0.78693	0.399209	0.155483	0.944315	0.761733	1.58322e+07	5.84237e+06	1.73512e+07	1.13943e+07	1.42955e+07	6.13968e+06	6.62807e+06	3.14096e+06	2.59754e+06	7.90082e+06	High	High	High
Msil_1224	MSIL_RS06290	7.97322e+18	FALSE	High	IsMasterProtein	2501034261_Msil_1224	conserved_hypothetical_protein	0	27.395	56	4	79	4	89	10	4.5	588	106.19	4	4	1.431	1.315	1.049	0.643	1.148	0.735	1.126	1.274	0.807014	0.916778	0.989657	0.948034	0.948711	0.996388	0.989384	0.898583	954328	1.35035e+06	1.36559e+06	1.05998e+06	1.3936e+06	1.00085e+06	877952	1.21704e+06	1.02485e+06	1.07495e+06	High	High	High
Msil_1226	MSIL_RS06300	4.95178e+18	FALSE	High	IsMasterProtein	2501034263_Msil_1226	acetate/CoA_ligase	0	637.503	64	48	2025	48	645	70.9	6.13	26988	3203.31	48	45	0.605	2.02	0.984	1.537	1.547	0.754	1.89	1.814	0.412723	0.432716	0.989657	0.98362	0.838967	0.996388	0.963434	0.331365	2.0096e+08	8.35876e+08	1.21647e+08	4.60783e+08	9.30621e+08	1.97659e+08	1.86987e+08	7.129e+08	7.01245e+08	3.79834e+08	High	High	High
Msil_1227	MSIL_RS06305	7.65672e+18	FALSE	High	IsMasterProtein	2501034264_Msil_1227	conserved_hypothetical_protein	0	67.647	27	7	77	7	227	23.9	9.25	710	121.57	7	7	1.025	0.87	0.958	0.597	1.037	0.558	0.981	0.68	0.99962	0.995898	0.989657	0.934332	0.977153	0.970788	0.996075	0.973046	9.30704e+06	6.97252e+06	9.53692e+06	1.02545e+07	8.92171e+06	8.91666e+06	5.69702e+06	1.06362e+07	4.97718e+06	9.12665e+06	High	High	High
Msil_1228	MSIL_RS06310	-2.22795e+18	FALSE	High	IsMasterProtein	2501034265_Msil_1228	Uncharacterized_secreted_protein	0	17.396	12	2	8	2	211	22.3	6.33	74	14.14	2	2	0.758	0.998	1.779	3.035	0.799	1.052	1.452	1.509	0.807646	0.997239	0.985937	0.834465	0.991735	0.974159	0.992348	0.760337	166170	150358	125937	99642.1	99408.6	295640	382265	79604.6	104597	241312	High	High	High
Msil_1229	MSIL_RS06315	6.19315e+18	FALSE	High	IsMasterProtein	2501034266_Msil_1229	LemA_family_protein	0	180.833	71	17	297	17	215	23.7	9.5	4071	539.23	17	17	1.643	1.039	4.891	2.825	1.759	1.675	4.428	1.134	0.554732	0.991598	0.814341	0.837783	0.755966	0.837813	0.564006	0.898583	1.06415e+07	1.69093e+07	1.74803e+07	1.49117e+07	1.54966e+07	5.20478e+07	4.93796e+07	2.62258e+07	2.59554e+07	4.71196e+07	High	High	High
Msil_1230	MSIL_RS06320	-8.08056e+18	FALSE	High	IsMasterProtein	2501034267_Msil_1230	Beta-propeller_domains_of_methanol_dehydrogenase_type	0	55.026	24	6	42	6	294	30.7	9.23	534	56.4	6	6	1.46	1.056	4.106	3.477	1.808	1.918	4.333	1.382	0.767345	0.990925	0.883495	0.784776	0.755966	0.721981	0.944315	0.859667	325068	439056	474758	317683	335572	1.33484e+06	1.65068e+06	574494	643488	1.40868e+06	High	High	High
Msil_1231	MSIL_RS06325	2.0976e+18	FALSE	High	IsMasterProtein	2501034268_Msil_1231	Predicted_membrane_protein	0	22.351	25	5	17	5	202	22.1	8.05	160	23.26	5	5	1.184	1.03	3.783	3.373	1.335	1.216	3.833	1.081	0.989012	0.995898	0.913572	0.790073	0.903301	0.970788	0.944315	0.97986	146298	146120	173265	135184	139248	553459	584484	180500	169261	560781	High	High	High
Msil_1232	MSIL_RS06330	5.165e+18	FALSE	High	IsMasterProtein	2501034269_Msil_1232	Predicted_membrane_protein	0	30.23	24	6	18	6	236	25.7	8.37	162	17.55	6	5	1.232	1.687	3.701	3.924	1.209	0.854	4.091	1.594	0.960375	0.684587	0.913572	0.736898	0.936706	0.996388	0.944315	0.687254	184054	145096	226823	91020.1	153578	681236	890147	110005	131204	752905	High	High	High
Msil_1233	MSIL_RS06335	2.24622e+17	FALSE	High	IsMasterProtein	2501034270_Msil_1233	lytic_murein_transglycosylase	0	78.333	33	10	68	10	405	43.1	9.45	994	127.08	10	10	1.151	0.786	1.442	1.283	0.524	0.655	1.796	0.757	0.989012	0.968117	0.989657	0.994748	0.928438	0.983411	0.989384	0.99514	1.86694e+06	1.61644e+06	2.14864e+06	2.13574e+06	1.67768e+06	2.69232e+06	2.7561e+06	1.1198e+06	1.09929e+06	3.35382e+06	High	High	High
Msil_1234	MSIL_RS06340	4.50857e+18	FALSE	High	IsMasterProtein	2501034271_Msil_1234	response_regulator_receiver_protein	0	25.049	28	6	40	6	138	15.4	5.01	307	39.6	6	6	1.279	0.601	2.866	2.273	0.245	0.359	2.682	0.454	0.945808	0.806507	0.94666	0.926521	0.304342	0.696492	0.96672	0.609068	956148	4.66727e+06	1.22268e+06	1.02916e+07	6.18263e+06	2.74056e+06	2.77902e+06	2.51915e+06	2.22122e+06	2.56454e+06	High	High	High
Msil_1235	MSIL_RS06345	-7.45923e+18	FALSE	High	IsMasterProtein	2501034272_Msil_1235	N-formylglutamate_amidohydrolase	0	7.709	6	2	4	2	312	34.2	6.73	51	5.67	2	2	0.954	1.09	0.503	0.513	0.11	0.036	0.886	0.822	0.989012	0.990925	0.92757	0.837783	0.149842	0.0107379	0.959888	0.99718	130165	47566.2	124221	57898.1	63101.3	65471.5	63717.1	6378.6	2241.38	115364	High	High	High
Msil_1236	MSIL_RS06350	7.29673e+18	FALSE	High	IsMasterProtein	2501034273_Msil_1236	Invasion_associated_locus_B_family_protein	0	73.942	33	7	222	7	185	19.2	5.35	2935	358.85	7	6	0.915	1.028	0.694	0.616	1.069	0.814	0.611	0.691	0.986109	0.994687	0.969592	0.93682	0.967653	0.996388	0.974788	0.96466	7.67144e+07	5.26248e+07	7.01562e+07	7.61583e+07	7.82868e+07	5.3263e+07	4.3219e+07	8.1377e+07	6.37609e+07	4.68844e+07	High	High	High
[truncated: 1,898 more rows]
[truncated: 9 more columns]

## Sheet: Samples
Sample	Strain	Substrate	Lanthanum +/-
S1	wild type	Methanol	La -
S2	wild type	Methanol	La +
S3	wild type	Ethanol	La -
S4	wild type	Ethanol	La +
S5	ΔmxaFΔxoxF5	Methanol	La -
S6	ΔmxaFΔxoxF5	Methanol	La +
S7	ΔmxaFΔxoxF5	Ethanol	La -
S8	ΔmxaFΔxoxF5	Ethanol	La +
S9	ΔmxaFΔxoxF1	Methanol	La -
[truncated: 1 more rows]
